# Supplementary material for: Towards the systematic discovery of signal transduction networks using phosphorylation dynamics data
Source: BMC Bioinformatics. 2010 May 7;11:232. doi: 10.1186/1471-2105-11-232 (PMC2875242; doi:10.1186/1471-2105-11-232)
Supplement: Additional file 1 — The dynamics-based network reconstructed for R > 0.99. [file 1471-2105-11-232-S1.XLS]

## Sheet: Table S1
Table S1. Dynamics-based network reconstructed by R > 0.99
IPI accession no.	Peptide ID	Extracted fraction	IPI accession no.	PepID	Extracted fraction	R > 0.99
IPI00020771	56176	nuclear	IPI00026496	51950	cytoplasm	0.998331
IPI00016932	57906	cytoplasm	IPI00002569	57540	cytoplasm	0.997546
IPI00295502	56293	nuclear	IPI00550206	58085	nuclear	0.996223
IPI00017297	53072	nuclear	IPI00470559	51233	nuclear	0.993382
IPI00179473	50882	nuclear	IPI00642175	56725	nuclear	0.99454
IPI00301503	54051	nuclear	IPI00395568	50807	cytoplasm	0.996808
IPI00395737	55903	nuclear	IPI00219301	51681	cytoplasm	0.992862
IPI00395737	55903	nuclear	IPI00045511	55787	nuclear	0.996312
IPI00218097	54180	cytoplasm	IPI00294391	56774	cytoplasm	0.993401
IPI00026317	55865	nuclear	IPI00646058	55643	nuclear	0.990019
IPI00031618	56742	cytoplasm	IPI00010438	54289	cytoplasm	0.994897
IPI00016932	53896	cytoplasm	IPI00021812	57238	nuclear	0.991791
IPI00021812	58258	cytoplasm	IPI00021840	56473	cytoplasm	0.995454
IPI00464952	54204	nuclear	IPI00438229	55425	nuclear	0.998434
IPI00411614	54175	cytoplasm	IPI00220857	54184	cytoplasm	0.991328
IPI00004557	55832	cytoplasm	IPI00043370	54124	nuclear	0.997183
IPI00013185	54150	cytoplasm	IPI00021405	53173	nuclear	0.992308
IPI00439194	52623	cytoplasm	IPI00010141	57312	cytoplasm	0.996988
IPI00006213	53360	nuclear	IPI00178150	54122	nuclear	0.995193
IPI00413659	53591	nuclear	IPI00032003	51079	nuclear	0.994242
IPI00307165	55085	cytoplasm	IPI00438229	55425	nuclear	0.996787
IPI00301503	54051	nuclear	IPI00021954	53670	cytoplasm	0.99867
IPI00021812	51129	nuclear	IPI00021812	52598	nuclear	0.990033
IPI00026089	57927	nuclear	IPI00166009	55609	nuclear	0.998215
IPI00218097	57473	cytoplasm	IPI00093253	51293	cytoplasm	0.996383
IPI00307649	54382	nuclear	IPI00298731	55039	nuclear	0.992022
IPI00033054	55148	nuclear	IPI00555610	54968	cytoplasm	0.997092
IPI00181006	54275	cytoplasm	IPI00016597	56062	cytoplasm	0.994985
IPI00479997	50872	nuclear	IPI00643818	55967	nuclear	0.99216
IPI00218097	54181	nuclear	IPI00002386	51437	cytoplasm	0.99902
IPI00291802	55393	cytoplasm	IPI00031670	57743	cytoplasm	0.994293
IPI00006077	53821	nuclear	IPI00025512	54011	cytoplasm	0.996373
IPI00022145	55557	cytoplasm	IPI00438229	55425	nuclear	0.991274
IPI00021766	53107	nuclear	IPI00009975	55087	cytoplasm	0.99183
IPI00021812	54179	nuclear	IPI00012199	56898	cytoplasm	0.99757
IPI00017450	57369	cytoplasm	IPI00306301	54654	nuclear	0.991645
IPI00166491	54155	nuclear	IPI00025512	56127	nuclear	0.991294
IPI00017297	55345	cytoplasm	IPI00007675	56908	cytoplasm	0.996027
IPI00006937	57869	cytoplasm	IPI00299263	52573	cytoplasm	0.991746
IPI00018274	53565	nuclear	IPI00328306	56609	nuclear	0.993447
IPI00007334	58018	nuclear	IPI00217957	55993	nuclear	0.993141
IPI00328306	53923	nuclear	IPI00217957	55993	nuclear	0.998819
IPI00398012	58161	nuclear	IPI00291579	54077	nuclear	0.991106
IPI00549473	56185	cytoplasm	IPI00328867	57457	nuclear	0.993151
IPI00419847	58009	cytoplasm	IPI00065931	53229	cytoplasm	0.99707
IPI00464978	51227	cytoplasm	IPI00375814	53443	nuclear	0.995877
IPI00335824	58053	nuclear	IPI00304589	53872	cytoplasm	0.995514
IPI00021812	50726	cytoplasm	IPI00007722	53208	cytoplasm	0.996316
IPI00017030	56392	nuclear	IPI00025512	51083	cytoplasm	0.990738
IPI00013174	56419	nuclear	IPI00328929	55435	nuclear	0.99018
IPI00084746	56855	nuclear	IPI00470941	55234	cytoplasm	0.993462
IPI00255778	58181	cytoplasm	IPI00065931	55370	cytoplasm	0.995201
IPI00220219	56137	cytoplasm	IPI00237884	56163	cytoplasm	0.995536
IPI00177938	50767	cytoplasm	IPI00005477	54309	nuclear	0.998306
IPI00020513	57431	cytoplasm	IPI00218097	54180	cytoplasm	0.995738
IPI00033054	52874	nuclear	IPI00218097	54181	nuclear	0.99538
IPI00479997	56624	nuclear	IPI00021812	58258	cytoplasm	0.990093
IPI00218161	53375	cytoplasm	IPI00555610	54817	nuclear	0.990504
IPI00239407	52021	cytoplasm	IPI00304589	55302	cytoplasm	0.99484
IPI00023191	57206	cytoplasm	IPI00217957	55993	nuclear	0.999279
IPI00290110	56686	nuclear	IPI00166491	55910	nuclear	0.996284
IPI00008338	53023	cytoplasm	IPI00431698	53152	nuclear	0.997618
IPI00464978	54330	cytoplasm	IPI00004962	51461	nuclear	0.997826
IPI00465087	51158	nuclear	IPI00025512	54011	cytoplasm	0.994781
IPI00022078	51150	cytoplasm	IPI00382733	55123	cytoplasm	0.994307
IPI00004557	54255	cytoplasm	IPI00464978	54330	cytoplasm	0.999893
IPI00010227	54228	nuclear	IPI00296388	56827	nuclear	0.990055
IPI00005477	54309	nuclear	IPI00025512	56127	nuclear	0.994176
IPI00555619	51413	nuclear	IPI00045914	56309	nuclear	0.994599
IPI00307649	54382	nuclear	IPI00019196	54811	nuclear	0.992609
IPI00007402	52212	nuclear	IPI00013788	57156	cytoplasm	0.994898
IPI00410034	57944	cytoplasm	IPI00410034	51418	nuclear	0.99643
IPI00387015	54934	cytoplasm	IPI00004962	51461	nuclear	0.995021
IPI00024825	52186	nuclear	IPI00470941	56681	nuclear	0.993896
IPI00410034	54757	nuclear	IPI00413976	51118	cytoplasm	0.994393
IPI00335824	58053	nuclear	IPI00004233	54579	nuclear	0.990798
IPI00001466	55317	cytoplasm	IPI00004557	55832	cytoplasm	0.995772
IPI00021954	53670	cytoplasm	IPI00431698	53152	nuclear	0.997156
IPI00093253	51293	cytoplasm	IPI00298731	55039	nuclear	0.994764
IPI00335824	58053	nuclear	IPI00004233	58151	nuclear	0.991193
IPI00218161	53375	cytoplasm	IPI00032064	50870	cytoplasm	0.997173
IPI00152011	54540	cytoplasm	IPI00396279	56043	nuclear	0.992982
IPI00464952	54204	nuclear	IPI00328715	57834	cytoplasm	0.994293
IPI00464952	54204	nuclear	IPI00167009	55681	cytoplasm	0.997271
IPI00217686	54832	nuclear	IPI00026496	51950	cytoplasm	0.995453
IPI00239407	52021	cytoplasm	IPI00296388	51322	nuclear	0.997807
IPI00002569	57647	cytoplasm	IPI00304589	53872	cytoplasm	0.994198
IPI00029601	57401	nuclear	IPI00181006	54275	cytoplasm	0.990408
IPI00239407	51910	nuclear	IPI00383574	52911	nuclear	0.99539
IPI00166518	52244	nuclear	IPI00152083	57163	cytoplasm	0.995123
IPI00033054	55148	nuclear	IPI00470377	57248	nuclear	0.990982
IPI00394926	57609	nuclear	IPI00304589	58236	cytoplasm	0.993351
IPI00307591	52381	nuclear	IPI00456750	57819	nuclear	0.994675
IPI00012079	52966	cytoplasm	IPI00641915	56028	nuclear	0.994259
IPI00022348	55963	cytoplasm	IPI00009975	55087	cytoplasm	0.991649
IPI00006213	53313	cytoplasm	IPI00065931	55370	cytoplasm	0.99939
IPI00031023	54119	cytoplasm	IPI00301263	50841	cytoplasm	0.99816
IPI00414262	52247	cytoplasm	IPI00021812	58258	cytoplasm	0.998001
IPI00293009	55028	cytoplasm	IPI00021812	50726	cytoplasm	0.994762
IPI00555619	51413	nuclear	IPI00097495	56988	cytoplasm	0.990627
IPI00218097	54181	nuclear	IPI00007675	56908	cytoplasm	0.993088
IPI00018274	53565	nuclear	IPI00384418	54322	cytoplasm	0.994138
IPI00022145	57295	cytoplasm	IPI00008575	52844	nuclear	0.992879
IPI00290854	52689	nuclear	IPI00177498	56065	cytoplasm	0.992328
IPI00167009	55681	cytoplasm	IPI00304589	53872	cytoplasm	0.995392
IPI00023191	57206	cytoplasm	IPI00295502	56293	nuclear	0.992725
IPI00298935	56393	cytoplasm	IPI00304589	55302	cytoplasm	0.990081
IPI00031023	54119	cytoplasm	IPI00018274	53565	nuclear	0.990297
IPI00011675	53807	nuclear	IPI00011675	53619	nuclear	0.99616
IPI00022145	55557	cytoplasm	IPI00552897	57412	nuclear	0.993813
IPI00000858	58097	nuclear	IPI00025512	56127	nuclear	0.993878
IPI00239407	52021	cytoplasm	IPI00166518	52244	nuclear	0.9947
IPI00182540	56631	nuclear	IPI00216689	56352	nuclear	0.990027
IPI00019380	52709	nuclear	IPI00216049	54603	nuclear	0.994043
IPI00007183	57646	nuclear	IPI00007941	55892	nuclear	0.998675
IPI00032064	50870	cytoplasm	IPI00289819	50719	nuclear	0.997356
IPI00296362	54454	nuclear	IPI00619921	53975	nuclear	0.993194
IPI00167009	55681	cytoplasm	IPI00026673	57526	nuclear	0.994044
IPI00004233	58151	nuclear	IPI00217851	55940	cytoplasm	0.996132
IPI00328306	54214	nuclear	IPI00328306	52667	nuclear	0.999426
IPI00299571	55959	nuclear	IPI00021405	53308	nuclear	0.991275
IPI00016472	51996	nuclear	IPI00013891	53684	nuclear	0.991603
IPI00031618	56742	cytoplasm	IPI00061989	53697	nuclear	0.995103
IPI00168527	57419	cytoplasm	IPI00003519	57428	cytoplasm	0.99076
IPI00186711	54550	nuclear	IPI00419531	51472	nuclear	0.994571
IPI00464978	53356	cytoplasm	IPI00470941	55234	cytoplasm	0.992165
IPI00022145	54420	cytoplasm	IPI00384857	54963	cytoplasm	0.990171
IPI00220219	56137	cytoplasm	IPI00301421	52677	cytoplasm	0.995825
IPI00411614	54175	cytoplasm	IPI00295502	56293	nuclear	0.999606
IPI00002591	56592	cytoplasm	IPI00152083	57163	cytoplasm	0.997258
IPI00216049	54603	nuclear	IPI00456750	52695	cytoplasm	0.994546
IPI00220109	56738	nuclear	IPI00022145	54420	cytoplasm	0.994785
IPI00004557	50883	cytoplasm	IPI00333858	54211	nuclear	0.991542
IPI00021954	53670	cytoplasm	IPI00304589	51711	nuclear	0.996029
IPI00148057	51018	nuclear	IPI00026673	57526	nuclear	0.994933
IPI00023191	57206	cytoplasm	IPI00019196	53460	nuclear	0.999898
IPI00384541	53185	cytoplasm	IPI00328929	55435	nuclear	0.993747
IPI00220109	53056	nuclear	IPI00218696	54241	nuclear	0.992259
IPI00306471	54335	nuclear	IPI00411753	51425	nuclear	0.991969
IPI00306825	56119	cytoplasm	IPI00456750	50871	cytoplasm	0.990439
IPI00302592	56643	cytoplasm	IPI00019380	55912	cytoplasm	0.991118
IPI00027280	56694	nuclear	IPI00217121	52646	nuclear	0.991569
IPI00181006	54275	cytoplasm	IPI00333420	52002	cytoplasm	0.99265
IPI00017450	53511	cytoplasm	IPI00297235	57658	nuclear	0.991977
IPI00018098	55207	cytoplasm	IPI00099730	53662	cytoplasm	0.992485
IPI00021417	58188	cytoplasm	IPI00217957	55993	nuclear	0.998174
IPI00218097	54180	cytoplasm	IPI00299263	52573	cytoplasm	0.991365
IPI00464952	54204	nuclear	IPI00016932	57906	cytoplasm	0.99555
IPI00306301	54654	nuclear	IPI00455518	52869	cytoplasm	0.994866
IPI00410034	53800	nuclear	IPI00410034	54757	nuclear	0.999925
IPI00006213	53313	cytoplasm	IPI00304589	54691	cytoplasm	0.995057
IPI00179172	54336	cytoplasm	IPI00006987	54130	nuclear	0.990286
IPI00006213	53360	nuclear	IPI00296388	55275	nuclear	0.990643
IPI00306471	54335	nuclear	IPI00431698	53152	nuclear	0.999733
IPI00023191	57206	cytoplasm	IPI00291916	55344	nuclear	0.998713
IPI00294391	56774	cytoplasm	IPI00019196	53460	nuclear	0.992998
IPI00555610	54968	cytoplasm	IPI00302238	52209	nuclear	0.992537
IPI00292953	56620	nuclear	IPI00021405	53173	nuclear	0.994814
IPI00022145	57295	cytoplasm	IPI00148057	51018	nuclear	0.990264
IPI00299263	52573	cytoplasm	IPI00025512	57151	cytoplasm	0.991389
IPI00029601	51801	nuclear	IPI00292953	56620	nuclear	0.99347
IPI00181006	54275	cytoplasm	IPI00294065	54086	cytoplasm	0.995901
IPI00642175	56725	nuclear	IPI00293884	57205	nuclear	0.995275
IPI00002386	51437	cytoplasm	IPI00470941	55234	cytoplasm	0.99403
IPI00170770	54945	nuclear	IPI00552897	57412	nuclear	0.991287
IPI00005826	52255	cytoplasm	IPI00291930	56977	cytoplasm	0.995965
IPI00375814	53443	nuclear	IPI00166487	51313	nuclear	0.992254
IPI00470559	54797	nuclear	IPI00413942	54385	nuclear	0.994839
IPI00027280	56694	nuclear	IPI00033054	52874	nuclear	0.994605
IPI00294065	54086	cytoplasm	IPI00299263	52573	cytoplasm	0.998461
IPI00011663	51713	cytoplasm	IPI00177498	51516	cytoplasm	0.997423
IPI00010227	54228	nuclear	IPI00296388	51322	nuclear	0.998094
IPI00395737	55903	nuclear	IPI00006077	53821	nuclear	0.992451
IPI00017297	51270	nuclear	IPI00017297	53231	nuclear	0.990524
IPI00297235	51905	nuclear	IPI00082831	50760	nuclear	0.992981
IPI00006079	52972	nuclear	IPI00513712	57301	nuclear	0.991542
IPI00304589	51711	nuclear	IPI00395568	50807	cytoplasm	0.990043
IPI00023330	51506	cytoplasm	IPI00006077	53821	nuclear	0.993372
IPI00295502	51916	nuclear	IPI00306825	56119	cytoplasm	0.991728
IPI00217121	52260	nuclear	IPI00304992	57423	cytoplasm	0.993693
IPI00470559	57420	cytoplasm	IPI00411635	53237	cytoplasm	0.995673
IPI00301561	54758	cytoplasm	IPI00083708	55570	nuclear	0.996103
IPI00398012	58161	nuclear	IPI00018274	56987	nuclear	0.995277
IPI00170770	54945	nuclear	IPI00021812	54412	cytoplasm	0.992467
IPI00549912	57868	cytoplasm	IPI00413659	53591	nuclear	0.995788
IPI00181006	54275	cytoplasm	IPI00299263	52573	cytoplasm	0.990255
IPI00384861	1558	cytoplasm	IPI00018195	52742	cytoplasm	0.990175
IPI00399054	57830	cytoplasm	IPI00006196	52016	cytoplasm	0.992535
IPI00234446	54146	cytoplasm	IPI00177498	51516	cytoplasm	0.990896
IPI00017297	52032	nuclear	IPI00456750	57819	nuclear	0.993518
IPI00411614	54175	cytoplasm	IPI00298935	56393	cytoplasm	0.990091
IPI00301503	54051	nuclear	IPI00304589	57126	nuclear	0.99122
IPI00397700	58212	nuclear	IPI00218696	52824	cytoplasm	0.995834
IPI00021405	53173	nuclear	IPI00296388	51322	nuclear	0.997019
IPI00290652	54367	nuclear	IPI00477825	55245	cytoplasm	0.994154
IPI00304875	52991	cytoplasm	IPI00028065	55887	cytoplasm	0.993858
IPI00376963	54514	cytoplasm	IPI00021327	50038	cytoplasm	0.990055
IPI00000875	56657	cytoplasm	IPI00000875	58204	cytoplasm	1
IPI00328929	55435	nuclear	IPI00396279	57371	cytoplasm	0.996319
IPI00333858	53841	nuclear	IPI00045511	55787	nuclear	0.996816
IPI00018274	54611	cytoplasm	IPI00084746	56855	nuclear	0.99673
IPI00006077	53821	nuclear	IPI00438170	55543	cytoplasm	0.990429
IPI00031023	54119	cytoplasm	IPI00018195	52742	cytoplasm	0.995976
IPI00177938	50767	cytoplasm	IPI00328306	53923	nuclear	0.996374
IPI00152977	52894	nuclear	IPI00006374	57955	cytoplasm	0.99615
IPI00239407	52021	cytoplasm	IPI00033054	55148	nuclear	0.995077
IPI00217121	52260	nuclear	IPI00018274	54611	cytoplasm	0.994273
IPI00219430	56776	nuclear	IPI00166491	54155	nuclear	0.991576
IPI00007675	56908	cytoplasm	IPI00004472	52805	cytoplasm	0.994048
IPI00003783	50877	cytoplasm	IPI00069817	51727	nuclear	0.992138
IPI00181006	54275	cytoplasm	IPI00000155	57243	nuclear	0.996
IPI00301263	50841	cytoplasm	IPI00012199	56898	cytoplasm	0.990302
IPI00218097	54181	nuclear	IPI00010141	57312	cytoplasm	0.997742
IPI00301263	50841	cytoplasm	IPI00011593	57019	nuclear	0.999636
IPI00020513	57431	cytoplasm	IPI00032064	51058	nuclear	0.99839
IPI00456750	51156	nuclear	IPI00032064	51058	nuclear	0.992212
IPI00006213	53313	cytoplasm	IPI00045914	53866	nuclear	0.997152
IPI00292953	56620	nuclear	IPI00000858	58097	nuclear	0.990601
IPI00003783	50877	cytoplasm	IPI00304589	57126	nuclear	0.992201
IPI00021766	54325	cytoplasm	IPI00011663	56707	cytoplasm	0.990838
IPI00398012	58161	nuclear	IPI00064767	57694	nuclear	0.994324
IPI00033054	55671	nuclear	IPI00016932	53896	cytoplasm	0.990904
IPI00004233	58151	nuclear	IPI00002569	57647	cytoplasm	0.995167
IPI00220109	53056	nuclear	IPI00419847	58009	cytoplasm	0.992286
IPI00018195	52973	cytoplasm	IPI00410034	57944	cytoplasm	0.998172
IPI00294742	51838	cytoplasm	IPI00216689	56352	nuclear	0.993686
IPI00001466	55317	cytoplasm	IPI00304589	51605	cytoplasm	0.991749
IPI00021840	56663	nuclear	IPI00294391	56774	cytoplasm	0.995834
IPI00004557	50883	cytoplasm	IPI00069817	51727	nuclear	0.992557
IPI00302592	56643	cytoplasm	IPI00298935	56393	cytoplasm	0.990446
IPI00013891	53684	nuclear	IPI00478127	57600	cytoplasm	0.991623
IPI00375814	53443	nuclear	IPI00304589	54681	cytoplasm	0.99383
IPI00001466	52906	cytoplasm	IPI00004557	55832	cytoplasm	0.995772
IPI00237884	51467	cytoplasm	IPI00301421	52677	cytoplasm	0.997176
IPI00031670	57743	cytoplasm	IPI00045914	56309	nuclear	0.995851
IPI00017297	55345	cytoplasm	IPI00010141	57312	cytoplasm	0.997305
IPI00026317	55865	nuclear	IPI00011675	53807	nuclear	0.990587
IPI00555610	54817	nuclear	IPI00425562	51364	cytoplasm	0.993067
IPI00479997	56624	nuclear	IPI00295502	51916	nuclear	0.990456
IPI00329152	54373	cytoplasm	IPI00301561	54758	cytoplasm	0.995352
IPI00384861	1558	cytoplasm	IPI00018274	58202	nuclear	0.996333
IPI00550206	58085	nuclear	IPI00166491	54155	nuclear	0.998101
IPI00017450	53511	cytoplasm	IPI00329152	54373	cytoplasm	0.991888
IPI00387015	54934	cytoplasm	IPI00641181	54142	nuclear	0.998364
IPI00016932	57906	cytoplasm	IPI00004472	55144	cytoplasm	0.998981
IPI00552897	57412	nuclear	IPI00060715	53339	cytoplasm	0.996182
IPI00306825	56119	cytoplasm	IPI00024970	57338	nuclear	0.998265
IPI00384857	55709	nuclear	IPI00647640	52402	nuclear	0.9981
IPI00217121	52646	nuclear	IPI00004233	58151	nuclear	0.991683
IPI00019471	50800	cytoplasm	IPI00549912	57868	cytoplasm	0.990186
IPI00025516	56447	nuclear	IPI00328306	53923	nuclear	0.994378
IPI00555610	54968	cytoplasm	IPI00000858	58097	nuclear	0.998541
IPI00022348	55458	cytoplasm	IPI00395568	50807	cytoplasm	0.991923
IPI00411614	54175	cytoplasm	IPI00166518	52244	nuclear	0.993491
IPI00006196	52016	cytoplasm	IPI00083708	53053	cytoplasm	0.990225
IPI00025202	57875	cytoplasm	IPI00413734	51320	nuclear	0.995916
IPI00142716	50857	cytoplasm	IPI00168527	57419	cytoplasm	0.999247
IPI00397949	51258	nuclear	IPI00397949	53130	nuclear	0.999396
IPI00477825	55245	cytoplasm	IPI00413362	56533	nuclear	0.995135
IPI00026673	57526	nuclear	IPI00470941	55234	cytoplasm	0.995327
IPI00063605	51061	cytoplasm	IPI00619921	53975	nuclear	0.995463
IPI00006079	51102	nuclear	IPI00419531	51472	nuclear	0.997048
IPI00414262	52247	cytoplasm	IPI00438229	55425	nuclear	0.993083
IPI00456359	52628	cytoplasm	IPI00021812	57238	nuclear	0.994608
IPI00643014	54641	nuclear	IPI00641181	54142	nuclear	0.998162
IPI00220109	56738	nuclear	IPI00304589	53872	cytoplasm	0.995102
IPI00295502	56293	nuclear	IPI00328306	53923	nuclear	0.99856
IPI00021840	56473	cytoplasm	IPI00454969	55533	nuclear	0.990594
IPI00021812	54412	cytoplasm	IPI00002386	51437	cytoplasm	0.992009
IPI00097495	56988	cytoplasm	IPI00296388	55275	nuclear	0.996175
IPI00170770	54945	nuclear	IPI00033054	52874	nuclear	0.990388
IPI00376963	54514	cytoplasm	IPI00304875	52992	cytoplasm	0.993751
IPI00007334	54975	nuclear	IPI00007334	51898	nuclear	1
IPI00217121	52260	nuclear	IPI00470941	55234	cytoplasm	0.99061
IPI00328753	57488	nuclear	IPI00011663	51713	cytoplasm	0.991493
IPI00306471	54335	nuclear	IPI00045511	55787	nuclear	0.997284
IPI00001632	54679	cytoplasm	IPI00184330	53868	cytoplasm	0.99558
IPI00033054	55148	nuclear	IPI00295502	56293	nuclear	0.995159
IPI00644502	52949	nuclear	IPI00065931	55490	cytoplasm	0.992751
IPI00006937	57869	cytoplasm	IPI00021840	56663	nuclear	0.9942
IPI00004557	50883	cytoplasm	IPI00384541	55388	nuclear	0.990158
IPI00021417	53416	nuclear	IPI00396057	54039	nuclear	0.997913
IPI00003406	52988	nuclear	IPI00002386	51437	cytoplasm	0.993896
IPI00021812	57238	nuclear	IPI00032003	52397	nuclear	0.992854
IPI00307649	54382	nuclear	IPI00555619	51413	nuclear	0.995246
IPI00394926	57609	nuclear	IPI00304589	54691	cytoplasm	0.993351
IPI00093253	51293	cytoplasm	IPI00304589	55302	cytoplasm	0.991458
IPI00021812	53343	cytoplasm	IPI00029159	50710	cytoplasm	0.99045
IPI00021417	58188	cytoplasm	IPI00291916	55344	nuclear	0.991173
IPI00292953	56620	nuclear	IPI00166518	52244	nuclear	0.99803
IPI00398012	58161	nuclear	IPI00004419	53163	nuclear	0.997674
IPI00217930	57528	nuclear	IPI00013290	54364	nuclear	0.996534
IPI00306471	55404	nuclear	IPI00045511	55787	nuclear	0.998345
IPI00018274	56987	nuclear	IPI00297235	57658	nuclear	0.991935
IPI00167009	55681	cytoplasm	IPI00004233	58151	nuclear	0.9933
IPI00298935	56393	cytoplasm	IPI00217957	55993	nuclear	0.999038
IPI00180154	54853	nuclear	IPI00477825	55673	nuclear	0.990558
IPI00152011	56483	cytoplasm	IPI00470559	57420	cytoplasm	0.993892
IPI00020513	55928	nuclear	IPI00017297	54396	nuclear	0.991734
IPI00239407	52021	cytoplasm	IPI00550206	58085	nuclear	0.992281
IPI00385377	50840	cytoplasm	IPI00464978	54330	cytoplasm	0.996273
IPI00019380	55912	cytoplasm	IPI00641582	52143	cytoplasm	0.992324
IPI00179473	54816	nuclear	IPI00018195	52973	cytoplasm	0.999654
IPI00464978	51227	cytoplasm	IPI00304589	51605	cytoplasm	0.992518
IPI00018274	58202	nuclear	IPI00301263	50841	cytoplasm	0.994106
IPI00000875	56657	cytoplasm	IPI00045856	53506	cytoplasm	0.999888
IPI00014850	53195	cytoplasm	IPI00386170	55644	nuclear	0.990525
IPI00306933	58117	cytoplasm	IPI00290854	52689	nuclear	0.995103
IPI00004419	53163	nuclear	IPI00010438	54289	cytoplasm	0.992138
IPI00004419	53163	nuclear	IPI00166491	55910	nuclear	0.991539
IPI00065931	55490	cytoplasm	IPI00065931	55370	cytoplasm	1
IPI00217930	57528	nuclear	IPI00414262	52247	cytoplasm	0.992802
IPI00413976	53142	nuclear	IPI00028493	53220	nuclear	0.9913
IPI00418458	54295	nuclear	IPI00418458	53950	nuclear	0.998088
IPI00022145	55557	cytoplasm	IPI00060715	53339	cytoplasm	0.997406
IPI00220109	56738	nuclear	IPI00022145	55557	cytoplasm	0.994785
IPI00219430	56776	nuclear	IPI00216049	57905	cytoplasm	0.99373
IPI00464952	54204	nuclear	IPI00007675	56908	cytoplasm	0.995935
IPI00021417	58188	cytoplasm	IPI00045914	56309	nuclear	0.994948
IPI00464952	54204	nuclear	IPI00335824	58053	nuclear	0.994541
IPI00032064	51058	nuclear	IPI00304589	57126	nuclear	0.995369
IPI00464952	54204	nuclear	IPI00148057	51018	nuclear	0.99871
IPI00395737	55903	nuclear	IPI00438170	55543	cytoplasm	0.994808
IPI00375814	53443	nuclear	IPI00065931	53229	cytoplasm	0.997461
IPI00217930	57528	nuclear	IPI00306825	56119	cytoplasm	0.998463
IPI00464978	53356	cytoplasm	IPI00021812	58258	cytoplasm	0.992047
IPI00181006	54275	cytoplasm	IPI00218097	57473	cytoplasm	0.991936
IPI00152011	56483	cytoplasm	IPI00304992	57423	cytoplasm	0.99845
IPI00304589	58236	cytoplasm	IPI00304589	54681	cytoplasm	1
IPI00470559	57420	cytoplasm	IPI00032003	51079	nuclear	0.993836
IPI00375814	53443	nuclear	IPI00004962	51461	nuclear	0.998514
IPI00413734	51866	nuclear	IPI00186290	54455	cytoplasm	0.998046
IPI00011663	52446	cytoplasm	IPI00177498	56065	cytoplasm	0.997423
IPI00301503	54051	nuclear	IPI00478127	58237	cytoplasm	0.99616
IPI00218097	54181	nuclear	IPI00410013	56662	nuclear	0.997663
IPI00004557	52300	cytoplasm	IPI00004557	55832	cytoplasm	0.996475
IPI00301618	52852	cytoplasm	IPI00168527	57419	cytoplasm	0.999146
IPI00234252	52054	nuclear	IPI00298348	56522	cytoplasm	0.990217
IPI00010141	57312	cytoplasm	IPI00007675	56908	cytoplasm	0.998611
IPI00219301	51681	cytoplasm	IPI00291916	55344	nuclear	0.994089
IPI00152011	56483	cytoplasm	IPI00464978	54720	cytoplasm	0.990476
IPI00029601	51801	nuclear	IPI00006213	53360	nuclear	0.997245
IPI00004557	54255	cytoplasm	IPI00375814	53443	nuclear	0.996884
IPI00031369	53138	cytoplasm	IPI00296362	54454	nuclear	0.995081
IPI00333858	54211	nuclear	IPI00456750	57661	cytoplasm	0.997815
IPI00029601	57401	nuclear	IPI00218097	57473	cytoplasm	0.995411
IPI00004233	54579	nuclear	IPI00060715	53339	cytoplasm	0.993909
IPI00217121	52646	nuclear	IPI00004472	52805	cytoplasm	0.994491
IPI00298731	55039	nuclear	IPI00299263	52573	cytoplasm	0.999125
IPI00304589	54681	cytoplasm	IPI00065931	53229	cytoplasm	0.997916
IPI00306825	56119	cytoplasm	IPI00084746	56855	nuclear	0.99351
IPI00296153	54993	cytoplasm	IPI00021840	55750	cytoplasm	0.996094
IPI00217121	54565	nuclear	IPI00011069	58079	nuclear	0.992589
IPI00306825	56119	cytoplasm	IPI00470559	57420	cytoplasm	0.998501
IPI00641915	56028	nuclear	IPI00021840	54239	nuclear	0.994106
IPI00026317	55865	nuclear	IPI00647640	52402	nuclear	0.990402
IPI00045511	55787	nuclear	IPI00304589	55302	cytoplasm	0.994275
IPI00011069	58079	nuclear	IPI00301263	50841	cytoplasm	0.997536
IPI00394926	57609	nuclear	IPI00043370	54124	nuclear	0.994852
IPI00296432	52672	nuclear	IPI00019502	52867	cytoplasm	0.99157
IPI00033054	52874	nuclear	IPI00004233	58151	nuclear	0.992527
IPI00004557	55832	cytoplasm	IPI00304589	54681	cytoplasm	0.993981
IPI00456359	52628	cytoplasm	IPI00032064	52118	nuclear	0.995747
IPI00291802	55393	cytoplasm	IPI00021954	53670	cytoplasm	0.994062
IPI00413659	53591	nuclear	IPI00026673	57526	nuclear	0.992793
IPI00384857	55709	nuclear	IPI00399054	57830	cytoplasm	0.990345
IPI00164550	55125	nuclear	IPI00021812	55906	nuclear	0.991282
IPI00328306	53923	nuclear	IPI00025512	56127	nuclear	0.99177
IPI00022145	54420	cytoplasm	IPI00552897	57412	nuclear	0.993813
IPI00306933	58117	cytoplasm	IPI00011663	51713	cytoplasm	0.998822
IPI00029601	57401	nuclear	IPI00384541	53185	cytoplasm	0.991585
IPI00152083	57163	cytoplasm	IPI00025512	57151	cytoplasm	0.991683
IPI00021766	53107	nuclear	IPI00016597	56062	cytoplasm	0.995546
IPI00186290	54097	nuclear	IPI00411886	57989	nuclear	0.995132
IPI00307165	55085	cytoplasm	IPI00025512	53392	nuclear	0.993154
IPI00012199	56898	cytoplasm	IPI00017203	50863	nuclear	0.991882
IPI00004233	58151	nuclear	IPI00552897	57412	nuclear	0.99589
IPI00239407	52021	cytoplasm	IPI00328306	53923	nuclear	0.996087
IPI00302238	52209	nuclear	IPI00470377	57248	nuclear	0.99618
IPI00009866	56281	nuclear	IPI00216689	56352	nuclear	0.991576
IPI00217686	54832	nuclear	IPI00301561	54758	cytoplasm	0.996613
IPI00004557	55832	cytoplasm	IPI00166487	51313	nuclear	0.998777
IPI00028954	53240	nuclear	IPI00304409	51477	cytoplasm	0.992473
IPI00031369	53138	cytoplasm	IPI00021786	54384	cytoplasm	0.991274
IPI00181006	54275	cytoplasm	IPI00009975	55087	cytoplasm	0.991575
IPI00024272	54863	nuclear	IPI00296388	51322	nuclear	0.991185
IPI00333858	53841	nuclear	IPI00025512	57281	nuclear	0.992045
IPI00456750	50871	cytoplasm	IPI00024970	57338	nuclear	0.990219
IPI00304589	55302	cytoplasm	IPI00019196	53460	nuclear	0.995323
IPI00093253	51293	cytoplasm	IPI00019196	53460	nuclear	0.99792
IPI00328929	55435	nuclear	IPI00438170	55543	cytoplasm	0.9957
IPI00335824	58053	nuclear	IPI00084746	56855	nuclear	0.993359
IPI00304589	51605	cytoplasm	IPI00304589	54691	cytoplasm	1
IPI00304589	51711	nuclear	IPI00025512	54011	cytoplasm	0.991525
IPI00031670	57743	cytoplasm	IPI00152083	57163	cytoplasm	0.99004
IPI00306471	54335	nuclear	IPI00009975	55087	cytoplasm	0.990431
IPI00142716	50857	cytoplasm	IPI00301618	55779	cytoplasm	0.999015
IPI00033054	55148	nuclear	IPI00296388	51322	nuclear	0.999275
IPI00479997	56624	nuclear	IPI00464978	53356	cytoplasm	0.992265
IPI00335824	58053	nuclear	IPI00552897	57412	nuclear	0.990794
IPI00032064	52118	nuclear	IPI00304589	53872	cytoplasm	0.996348
IPI00169307	55118	nuclear	IPI00470377	57248	nuclear	0.991527
IPI00220219	56137	cytoplasm	IPI00334775	52154	cytoplasm	0.998841
IPI00006079	52035	nuclear	IPI00006079	52972	nuclear	0.999834
IPI00239407	51911	nuclear	IPI00178150	54122	nuclear	0.990579
IPI00071188	55698	cytoplasm	IPI00304875	52992	cytoplasm	0.990054
IPI00003406	52988	nuclear	IPI00304589	53872	cytoplasm	0.990474
IPI00411614	57738	cytoplasm	IPI00018195	51400	nuclear	0.991946
IPI00003479	52981	cytoplasm	IPI00018195	51400	nuclear	0.999405
IPI00384418	54322	cytoplasm	IPI00647640	52402	nuclear	0.993478
IPI00021840	55747	cytoplasm	IPI00290854	52689	nuclear	0.992678
IPI00064767	57807	nuclear	IPI00328929	51282	nuclear	0.995313
IPI00216049	57905	cytoplasm	IPI00219301	51681	cytoplasm	0.992596
IPI00002591	56592	cytoplasm	IPI00006077	53821	nuclear	0.993588
IPI00011675	53807	nuclear	IPI00289819	50719	nuclear	0.991689
IPI00292953	56620	nuclear	IPI00297851	56706	nuclear	0.996601
IPI00028122	53435	nuclear	IPI00021766	53107	nuclear	0.994178
IPI00045856	58010	cytoplasm	IPI00045856	53506	cytoplasm	1
IPI00291802	55393	cytoplasm	IPI00455192	58023	cytoplasm	0.995871
IPI00016932	53896	cytoplasm	IPI00002569	52693	cytoplasm	0.994184
IPI00425562	51364	cytoplasm	IPI00399054	57830	cytoplasm	0.999749
IPI00306471	55404	nuclear	IPI00152083	57163	cytoplasm	0.99925
IPI00295502	51916	nuclear	IPI00296362	54454	nuclear	0.998668
IPI00006213	54128	cytoplasm	IPI00419847	58009	cytoplasm	0.996712
IPI00328306	53923	nuclear	IPI00296388	51322	nuclear	0.992898
IPI00456750	57661	cytoplasm	IPI00152083	57163	cytoplasm	0.990774
IPI00425404	53890	nuclear	IPI00296388	55275	nuclear	0.994688
IPI00031670	57743	cytoplasm	IPI00294391	56774	cytoplasm	0.997369
IPI00006213	53313	cytoplasm	IPI00166487	51313	nuclear	0.998333
IPI00006213	51734	cytoplasm	IPI00019502	54203	cytoplasm	0.991935
IPI00031670	57743	cytoplasm	IPI00093253	51293	cytoplasm	0.999883
IPI00395737	55903	nuclear	IPI00025512	57151	cytoplasm	0.994834
IPI00007402	54678	nuclear	IPI00470559	54837	cytoplasm	0.991429
IPI00033054	55671	nuclear	IPI00021812	57238	nuclear	0.997986
IPI00292009	55974	cytoplasm	IPI00007334	55541	cytoplasm	0.996285
IPI00045511	55787	nuclear	IPI00019196	54811	nuclear	0.991715
IPI00293884	57205	nuclear	IPI00220901	52665	cytoplasm	0.993001
IPI00006213	52457	nuclear	IPI00006213	56521	nuclear	1
IPI00033054	55671	nuclear	IPI00438229	55425	nuclear	0.992824
IPI00384541	55388	nuclear	IPI00025512	57151	cytoplasm	0.992935
IPI00384541	55388	nuclear	IPI00478127	58237	cytoplasm	0.998667
IPI00647185	56773	nuclear	IPI00023649	57990	nuclear	0.996934
IPI00026317	55865	nuclear	IPI00011593	57019	nuclear	0.994339
IPI00028954	53240	nuclear	IPI00177498	56065	cytoplasm	0.994396
IPI00011663	51713	cytoplasm	IPI00011663	56707	cytoplasm	1
IPI00410013	56662	nuclear	IPI00002386	51437	cytoplasm	0.998506
IPI00255778	58181	cytoplasm	IPI00419847	58009	cytoplasm	0.990193
IPI00004233	58151	nuclear	IPI00002569	50939	cytoplasm	0.995167
IPI00290110	54498	nuclear	IPI00218097	55449	cytoplasm	0.990421
IPI00217686	54832	nuclear	IPI00020771	56176	nuclear	0.994107
IPI00006937	57869	cytoplasm	IPI00019196	53460	nuclear	0.999743
IPI00456359	52628	cytoplasm	IPI00148057	51018	nuclear	0.997928
IPI00295502	56293	nuclear	IPI00298935	56393	cytoplasm	0.992144
IPI00003783	50877	cytoplasm	IPI00021766	53107	nuclear	0.991291
IPI00000858	58097	nuclear	IPI00304589	55302	cytoplasm	0.992187
IPI00220109	53056	nuclear	IPI00644502	52949	nuclear	0.997458
IPI00297241	53282	nuclear	IPI00410228	56635	nuclear	0.991807
IPI00382470	52570	cytoplasm	IPI00021840	54239	nuclear	0.996829
IPI00004557	52300	cytoplasm	IPI00464978	51227	cytoplasm	0.995843
IPI00148057	51018	nuclear	IPI00010141	57312	cytoplasm	0.999163
IPI00004557	55832	cytoplasm	IPI00006213	53313	cytoplasm	0.999919
IPI00020513	57572	cytoplasm	IPI00413976	53142	nuclear	0.991376
IPI00002591	56592	cytoplasm	IPI00218097	54180	cytoplasm	0.995276
IPI00307733	56563	nuclear	IPI00004962	51461	nuclear	0.999541
IPI00028122	53435	nuclear	IPI00024587	53029	nuclear	0.99136
IPI00397949	53130	nuclear	IPI00166009	55609	nuclear	0.999881
IPI00410034	52717	nuclear	IPI00162646	56760	nuclear	0.997186
IPI00297241	53282	nuclear	IPI00018195	51400	nuclear	0.993524
IPI00004557	52499	cytoplasm	IPI00419847	58009	cytoplasm	0.999032
IPI00006937	57869	cytoplasm	IPI00307591	52381	nuclear	0.991189
IPI00018033	53694	nuclear	IPI00021812	54179	nuclear	0.990368
IPI00004557	50883	cytoplasm	IPI00396279	57371	cytoplasm	0.992817
IPI00023191	57206	cytoplasm	IPI00019196	54811	nuclear	0.998655
IPI00016932	53896	cytoplasm	IPI00004472	55144	cytoplasm	0.998981
IPI00296421	58254	cytoplasm	IPI00384418	54322	cytoplasm	0.991509
IPI00307591	52381	nuclear	IPI00097495	56988	cytoplasm	0.995703
IPI00013788	57156	cytoplasm	IPI00032064	51625	cytoplasm	0.995565
IPI00291579	54077	nuclear	IPI00061989	53697	nuclear	0.993287
IPI00006213	51734	cytoplasm	IPI00021812	53191	nuclear	0.993601
IPI00290110	55807	nuclear	IPI00018274	56987	nuclear	0.995556
IPI00028122	53435	nuclear	IPI00011663	52446	cytoplasm	0.991154
IPI00021766	53107	nuclear	IPI00104050	50969	nuclear	0.992843
IPI00291802	55393	cytoplasm	IPI00017030	56392	nuclear	0.995934
IPI00006620	56011	nuclear	IPI00160552	56777	nuclear	0.995621
IPI00002569	52693	cytoplasm	IPI00032064	52118	nuclear	0.991505
IPI00003479	52982	cytoplasm	IPI00000162	54684	nuclear	0.995457
IPI00006620	54096	nuclear	IPI00160552	56777	nuclear	0.993359
IPI00045914	53866	nuclear	IPI00419847	58009	cytoplasm	0.990534
IPI00021766	54325	cytoplasm	IPI00011663	51713	cytoplasm	0.990838
IPI00456899	50801	nuclear	IPI00026496	51950	cytoplasm	0.990543
IPI00414262	52247	cytoplasm	IPI00060715	53339	cytoplasm	0.997412
IPI00017297	55345	cytoplasm	IPI00022145	54420	cytoplasm	0.998681
IPI00456359	52628	cytoplasm	IPI00004472	55144	cytoplasm	0.999542
IPI00239407	51911	nuclear	IPI00006213	53360	nuclear	0.990123
IPI00550206	58085	nuclear	IPI00021840	56663	nuclear	0.991229
IPI00008338	53023	cytoplasm	IPI00306471	55404	nuclear	0.998089
IPI00290110	56686	nuclear	IPI00425562	51364	cytoplasm	0.995491
IPI00031618	56742	cytoplasm	IPI00030531	52353	cytoplasm	0.992817
IPI00011663	56707	cytoplasm	IPI00177498	56065	cytoplasm	0.997423
IPI00029601	51801	nuclear	IPI00030783	53933	nuclear	0.991279
IPI00218097	55449	cytoplasm	IPI00142716	50857	cytoplasm	0.996308
IPI00023330	51506	cytoplasm	IPI00306471	54335	nuclear	0.997275
IPI00023330	51506	cytoplasm	IPI00479009	56295	cytoplasm	0.994565
IPI00018274	51217	nuclear	IPI00292134	52670	cytoplasm	0.997275
IPI00298935	56393	cytoplasm	IPI00097495	56988	cytoplasm	0.99875
IPI00033054	52874	nuclear	IPI00220109	56738	nuclear	0.99414
IPI00294742	51838	cytoplasm	IPI00004419	53163	nuclear	0.994652
IPI00017030	56392	nuclear	IPI00021954	53670	cytoplasm	0.994966
IPI00397949	51258	nuclear	IPI00398505	53873	nuclear	0.999015
IPI00022145	55557	cytoplasm	IPI00296388	56827	nuclear	0.991815
IPI00017297	55345	cytoplasm	IPI00220109	56738	nuclear	0.994885
IPI00217121	54565	nuclear	IPI00384857	55709	nuclear	0.995205
IPI00555619	51413	nuclear	IPI00304589	51859	nuclear	0.99948
IPI00017297	51270	nuclear	IPI00470559	51233	nuclear	0.995674
IPI00177938	50767	cytoplasm	IPI00550206	58085	nuclear	0.99285
IPI00004557	56797	nuclear	IPI00301618	52852	cytoplasm	0.997639
IPI00333858	54211	nuclear	IPI00164672	51581	cytoplasm	0.994171
IPI00031670	57743	cytoplasm	IPI00291916	55344	nuclear	0.999942
IPI00431698	53152	nuclear	IPI00025512	51083	cytoplasm	0.994903
IPI00027988	55405	cytoplasm	IPI00306195	53266	nuclear	0.99867
IPI00464978	51227	cytoplasm	IPI00043370	54124	nuclear	0.996563
IPI00304589	55302	cytoplasm	IPI00025512	51083	cytoplasm	0.996231
IPI00215762	55693	nuclear	IPI00006079	51102	nuclear	0.991783
IPI00414262	52247	cytoplasm	IPI00032003	52397	nuclear	0.993613
IPI00237884	51467	cytoplasm	IPI00022373	51915	cytoplasm	0.991637
IPI00017450	50875	cytoplasm	IPI00410228	56635	nuclear	0.995204
IPI00093253	51293	cytoplasm	IPI00479009	56295	cytoplasm	0.992658
IPI00179473	56965	cytoplasm	IPI00003843	56675	cytoplasm	0.993832
IPI00464978	51227	cytoplasm	IPI00218696	54241	nuclear	0.990213
IPI00021812	57238	nuclear	IPI00552897	57412	nuclear	0.991343
IPI00464952	54204	nuclear	IPI00032003	51079	nuclear	0.992473
IPI00217851	55940	cytoplasm	IPI00304589	53872	cytoplasm	0.994738
IPI00180305	52932	cytoplasm	IPI00296388	51322	nuclear	0.997174
IPI00219430	56776	nuclear	IPI00031670	57743	cytoplasm	0.993596
IPI00479009	56295	cytoplasm	IPI00298731	55039	nuclear	0.997027
IPI00152083	57163	cytoplasm	IPI00431698	53152	nuclear	0.997833
IPI00297851	56706	nuclear	IPI00328306	53923	nuclear	0.993463
IPI00008575	52844	nuclear	IPI00029778	51627	nuclear	0.994915
IPI00169307	55118	nuclear	IPI00021812	53247	cytoplasm	0.990137
IPI00306471	55404	nuclear	IPI00304589	51711	nuclear	0.992739
IPI00004233	58151	nuclear	IPI00004472	55144	cytoplasm	0.997741
IPI00181006	54275	cytoplasm	IPI00011663	52446	cytoplasm	0.990747
IPI00021840	58022	cytoplasm	IPI00301421	56458	nuclear	0.99177
IPI00335824	58053	nuclear	IPI00413659	53591	nuclear	0.993802
IPI00004233	54579	nuclear	IPI00026673	57526	nuclear	0.994706
IPI00328715	57834	cytoplasm	IPI00010141	57312	cytoplasm	0.994702
IPI00464978	53356	cytoplasm	IPI00470559	57420	cytoplasm	0.998928
IPI00001466	52906	cytoplasm	IPI00166487	51313	nuclear	0.991028
IPI00290110	54498	nuclear	IPI00304589	54691	cytoplasm	0.992004
IPI00328715	57834	cytoplasm	IPI00004472	55144	cytoplasm	0.993599
IPI00220109	56738	nuclear	IPI00004233	58151	nuclear	0.993409
IPI00025054	55863	nuclear	IPI00018274	51857	nuclear	0.991827
IPI00003406	52988	nuclear	IPI00024970	57338	nuclear	0.991287
IPI00550206	58085	nuclear	IPI00148096	52129	nuclear	0.999577
IPI00031241	58106	nuclear	IPI00011663	52446	cytoplasm	0.996801
IPI00384541	55388	nuclear	IPI00306471	54335	nuclear	0.990465
IPI00464978	51227	cytoplasm	IPI00065931	55370	cytoplasm	0.998241
IPI00296421	51222	cytoplasm	IPI00304409	51477	cytoplasm	0.995742
IPI00029601	51801	nuclear	IPI00239407	51911	nuclear	0.990917
IPI00148057	51018	nuclear	IPI00032003	51079	nuclear	0.99056
IPI00239407	51911	nuclear	IPI00148096	52129	nuclear	0.998225
IPI00043370	54124	nuclear	IPI00304589	58236	cytoplasm	0.996053
IPI00020513	55928	nuclear	IPI00006079	52407	nuclear	0.993112
IPI00456359	52628	cytoplasm	IPI00217121	52646	nuclear	0.991074
IPI00306825	56119	cytoplasm	IPI00010700	57048	cytoplasm	0.999212
IPI00006213	54128	cytoplasm	IPI00375814	53443	nuclear	0.9976
IPI00217686	54832	nuclear	IPI00013894	55984	nuclear	0.994218
IPI00031369	57635	nuclear	IPI00020356	55167	cytoplasm	0.99836
IPI00022145	55557	cytoplasm	IPI00022145	57295	cytoplasm	1
IPI00006213	51734	cytoplasm	IPI00015029	57681	cytoplasm	0.991577
IPI00008868	57615	cytoplasm	IPI00641915	56028	nuclear	0.995647
IPI00024601	52061	nuclear	IPI00021840	55750	cytoplasm	0.99436
IPI00032064	52118	nuclear	IPI00032003	52397	nuclear	0.993962
IPI00017450	50875	cytoplasm	IPI00297235	57658	nuclear	0.993352
IPI00394926	57609	nuclear	IPI00006213	53313	cytoplasm	0.99466
IPI00004557	50883	cytoplasm	IPI00021954	53670	cytoplasm	0.998579
IPI00093253	51293	cytoplasm	IPI00299263	52573	cytoplasm	0.997456
IPI00170770	54945	nuclear	IPI00003406	52988	nuclear	0.999741
IPI00410034	53800	nuclear	IPI00410034	51418	nuclear	0.999503
IPI00306471	54335	nuclear	IPI00006077	53821	nuclear	0.992581
IPI00410034	57944	cytoplasm	IPI00043201	50928	nuclear	0.991573
IPI00290110	56686	nuclear	IPI00399054	57830	cytoplasm	0.993586
IPI00006620	56011	nuclear	IPI00179473	55293	nuclear	0.995995
IPI00304589	55302	cytoplasm	IPI00021405	53173	nuclear	0.993836
IPI00149964	56991	nuclear	IPI00006079	51102	nuclear	0.998408
IPI00006213	53360	nuclear	IPI00166491	54155	nuclear	0.995406
IPI00016932	53896	cytoplasm	IPI00304589	53872	cytoplasm	0.994658
IPI00218097	57473	cytoplasm	IPI00021840	52630	cytoplasm	0.999112
IPI00029601	57401	nuclear	IPI00045914	56309	nuclear	0.993205
IPI00170770	54945	nuclear	IPI00217121	52646	nuclear	0.991581
IPI00328715	57834	cytoplasm	IPI00304589	53872	cytoplasm	0.992238
IPI00060715	53339	cytoplasm	IPI00002386	51437	cytoplasm	0.998132
IPI00169307	52141	nuclear	IPI00166491	54155	nuclear	0.991151
IPI00164672	51581	cytoplasm	IPI00304589	51711	nuclear	0.995809
IPI00033054	55671	nuclear	IPI00002569	52693	cytoplasm	0.990628
IPI00470559	57344	cytoplasm	IPI00470559	57420	cytoplasm	0.999239
IPI00464952	54204	nuclear	IPI00033054	55671	nuclear	0.996684
IPI00018195	52742	cytoplasm	IPI00171636	50944	cytoplasm	0.992167
IPI00410013	56662	nuclear	IPI00032003	52397	nuclear	0.998127
IPI00290110	57919	nuclear	IPI00010438	54289	cytoplasm	0.991527
IPI00290854	52689	nuclear	IPI00177498	51516	cytoplasm	0.992328
IPI00011593	57019	nuclear	IPI00083708	53053	cytoplasm	0.990784
IPI00307165	55085	cytoplasm	IPI00217851	55940	cytoplasm	0.991872
IPI00018274	54611	cytoplasm	IPI00411635	53237	cytoplasm	0.999049
IPI00294391	56774	cytoplasm	IPI00019196	54811	nuclear	0.996758
IPI00295502	56293	nuclear	IPI00304589	55302	cytoplasm	0.99586
IPI00020513	55928	nuclear	IPI00017297	54575	nuclear	0.991382
IPI00008137	53705	nuclear	IPI00296153	54993	cytoplasm	0.991521
IPI00021840	52630	cytoplasm	IPI00217957	55993	nuclear	0.992978
IPI00220109	56738	nuclear	IPI00021812	58258	cytoplasm	0.994047
IPI00031241	58106	nuclear	IPI00011663	56707	cytoplasm	0.996801
IPI00032355	53371	nuclear	IPI00296388	51322	nuclear	0.994074
IPI00255778	58181	cytoplasm	IPI00218696	54241	nuclear	0.990763
IPI00022078	51551	cytoplasm	IPI00022078	51150	cytoplasm	1
IPI00021417	58188	cytoplasm	IPI00148096	52129	nuclear	0.998082
IPI00335824	51685	nuclear	IPI00401282	57890	nuclear	0.997594
IPI00396279	57371	cytoplasm	IPI00431698	53152	nuclear	0.992515
IPI00328929	55435	nuclear	IPI00478127	58237	cytoplasm	0.996363
IPI00003964	56610	nuclear	IPI00301561	54758	cytoplasm	0.997597
IPI00385377	50840	cytoplasm	IPI00065931	55490	cytoplasm	0.997011
IPI00022348	55458	cytoplasm	IPI00021766	53107	nuclear	0.994759
IPI00013891	53684	nuclear	IPI00643014	54641	nuclear	0.99623
IPI00237884	55252	nuclear	IPI00043201	50928	nuclear	0.990748
IPI00016932	57906	cytoplasm	IPI00004472	52805	cytoplasm	0.998981
IPI00017450	57369	cytoplasm	IPI00083708	52156	cytoplasm	0.991589
IPI00304589	54691	cytoplasm	IPI00065931	55370	cytoplasm	0.997916
IPI00004472	55144	cytoplasm	IPI00470941	55234	cytoplasm	0.99108
IPI00438229	55425	nuclear	IPI00470941	55234	cytoplasm	0.993325
IPI00217930	57528	nuclear	IPI00410013	56662	nuclear	0.992819
IPI00022145	54420	cytoplasm	IPI00411753	51425	nuclear	0.991194
IPI00021840	55747	cytoplasm	IPI00019196	51934	cytoplasm	0.994947
IPI00302238	55834	nuclear	IPI00470377	57248	nuclear	0.998921
IPI00328306	53923	nuclear	IPI00019196	53460	nuclear	0.997757
IPI00022348	55963	cytoplasm	IPI00328929	55435	nuclear	0.993836
IPI00395737	55903	nuclear	IPI00008338	53023	cytoplasm	0.995748
IPI00218097	54181	nuclear	IPI00003406	52988	nuclear	0.991815
IPI00384857	52361	cytoplasm	IPI00021405	53173	nuclear	0.998681
IPI00181006	54275	cytoplasm	IPI00296421	51222	cytoplasm	0.997181
IPI00029601	51801	nuclear	IPI00033054	55148	nuclear	0.99997
IPI00255778	58181	cytoplasm	IPI00375814	53443	nuclear	0.99728
IPI00239407	51910	nuclear	IPI00333420	52002	cytoplasm	0.992889
IPI00023191	57206	cytoplasm	IPI00425404	53890	nuclear	0.995559
IPI00026496	51950	cytoplasm	IPI00216689	56352	nuclear	0.994967
IPI00004472	55144	cytoplasm	IPI00419847	53928	cytoplasm	0.991793
IPI00022145	54420	cytoplasm	IPI00002386	51437	cytoplasm	0.993459
IPI00291802	55393	cytoplasm	IPI00396279	57371	cytoplasm	0.995499
IPI00026546	58189	cytoplasm	IPI00031369	53025	nuclear	0.990619
IPI00647185	56773	nuclear	IPI00185919	53755	nuclear	0.991201
IPI00017297	51554	nuclear	IPI00021812	57084	nuclear	0.999137
IPI00009975	55087	cytoplasm	IPI00455192	58023	cytoplasm	0.9972
IPI00011663	56707	cytoplasm	IPI00304409	51477	cytoplasm	0.997586
IPI00419847	58009	cytoplasm	IPI00004962	51461	nuclear	0.990614
IPI00328753	57488	nuclear	IPI00028954	53240	nuclear	0.997216
IPI00022145	54420	cytoplasm	IPI00439194	52623	cytoplasm	0.990693
IPI00413976	53142	nuclear	IPI00148096	52129	nuclear	0.992065
IPI00004557	50883	cytoplasm	IPI00009975	55087	cytoplasm	0.994968
IPI00304589	53872	cytoplasm	IPI00470941	55234	cytoplasm	0.994235
IPI00002569	52693	cytoplasm	IPI00004472	52805	cytoplasm	0.996713
IPI00012199	56898	cytoplasm	IPI00021327	50038	cytoplasm	0.995866
IPI00220857	54184	cytoplasm	IPI00177938	50767	cytoplasm	0.990245
IPI00179473	54816	nuclear	IPI00410034	57944	cytoplasm	0.9971
IPI00006937	57869	cytoplasm	IPI00219430	56776	nuclear	0.998108
IPI00006213	53313	cytoplasm	IPI00304589	51605	cytoplasm	0.995057
IPI00218097	54180	cytoplasm	IPI00298731	55039	nuclear	0.990233
IPI00021812	54412	cytoplasm	IPI00008575	52844	nuclear	0.990955
IPI00152977	52894	nuclear	IPI00299524	54989	nuclear	0.994776
IPI00017030	56392	nuclear	IPI00021840	56663	nuclear	0.993073
IPI00006937	57869	cytoplasm	IPI00218097	57473	cytoplasm	0.991289
IPI00017297	52032	nuclear	IPI00425404	53890	nuclear	0.99392
IPI00018274	56987	nuclear	IPI00013894	55984	nuclear	0.996124
IPI00644502	52949	nuclear	IPI00186290	54455	cytoplasm	0.992137
IPI00307591	52381	nuclear	IPI00550206	58085	nuclear	0.992777
IPI00217930	57528	nuclear	IPI00021812	54412	cytoplasm	0.990418
IPI00001466	52906	cytoplasm	IPI00464978	51227	cytoplasm	0.994741
IPI00295502	56293	nuclear	IPI00217957	55993	nuclear	0.994921
IPI00302594	57740	nuclear	IPI00021812	54179	nuclear	0.997476
IPI00021840	57840	cytoplasm	IPI00021840	55750	cytoplasm	0.995614
IPI00413659	53591	nuclear	IPI00470941	56681	nuclear	0.990011
IPI00306933	58117	cytoplasm	IPI00028954	53240	nuclear	0.994932
IPI00464978	54330	cytoplasm	IPI00065931	55370	cytoplasm	0.998241
IPI00395737	55903	nuclear	IPI00025512	51083	cytoplasm	0.997201
IPI00006374	57955	cytoplasm	IPI00179172	54336	cytoplasm	0.993164
IPI00456750	57661	cytoplasm	IPI00025512	51083	cytoplasm	0.994289
IPI00017450	50875	cytoplasm	IPI00329152	54373	cytoplasm	0.994173
IPI00007402	52212	nuclear	IPI00299524	54989	nuclear	0.994392
IPI00218097	57473	cytoplasm	IPI00045914	56309	nuclear	0.996481
IPI00008338	53023	cytoplasm	IPI00025512	51083	cytoplasm	0.994206
IPI00411614	54175	cytoplasm	IPI00328306	53923	nuclear	0.99728
IPI00384857	52361	cytoplasm	IPI00296388	51322	nuclear	0.995178
IPI00479997	50872	nuclear	IPI00157643	54953	cytoplasm	0.994078
IPI00410228	56635	nuclear	IPI00412355	57280	cytoplasm	0.996818
IPI00239407	51911	nuclear	IPI00021840	56663	nuclear	0.991421
IPI00022145	55557	cytoplasm	IPI00007675	56908	cytoplasm	0.991074
IPI00410034	54757	nuclear	IPI00162646	56760	nuclear	0.994763
IPI00607722	54855	nuclear	IPI00018274	51857	nuclear	0.998429
IPI00302592	56643	cytoplasm	IPI00021417	58188	cytoplasm	0.993067
IPI00464978	51227	cytoplasm	IPI00065931	53229	cytoplasm	0.998241
IPI00306825	56119	cytoplasm	IPI00018274	54611	cytoplasm	0.990647
IPI00639935	51558	cytoplasm	IPI00022373	51915	cytoplasm	0.998763
IPI00152011	56483	cytoplasm	IPI00470941	55234	cytoplasm	0.99503
IPI00307591	52381	nuclear	IPI00169307	55118	nuclear	0.993824
IPI00006213	53360	nuclear	IPI00032355	53371	nuclear	0.997005
IPI00006937	57869	cytoplasm	IPI00328306	53923	nuclear	0.997001
IPI00033054	55148	nuclear	IPI00177938	50767	cytoplasm	0.99615
IPI00167009	55681	cytoplasm	IPI00007675	56908	cytoplasm	0.991828
IPI00290110	54498	nuclear	IPI00305267	51201	nuclear	0.993679
IPI00479997	56624	nuclear	IPI00010700	57048	cytoplasm	0.9964
IPI00006937	57869	cytoplasm	IPI00295502	56293	nuclear	0.991776
IPI00008868	57615	cytoplasm	IPI00013743	55826	nuclear	0.99055
IPI00024145	51107	nuclear	IPI00329672	57578	cytoplasm	0.991549
IPI00218097	57473	cytoplasm	IPI00478127	58237	cytoplasm	0.991279
IPI00456359	52628	cytoplasm	IPI00026673	57526	nuclear	0.992983
IPI00019471	50800	cytoplasm	IPI00031618	56742	cytoplasm	0.990477
IPI00021812	58258	cytoplasm	IPI00002386	51437	cytoplasm	0.996108
IPI00411614	54175	cytoplasm	IPI00025512	56127	nuclear	0.99736
IPI00220109	53056	nuclear	IPI00006213	54128	cytoplasm	0.993244
IPI00438170	55543	cytoplasm	IPI00025512	57151	cytoplasm	0.996769
IPI00022145	55557	cytoplasm	IPI00411753	51425	nuclear	0.991194
IPI00290110	57919	nuclear	IPI00166491	55910	nuclear	0.998436
IPI00387015	54934	cytoplasm	IPI00006213	53313	cytoplasm	0.990053
IPI00425404	53890	nuclear	IPI00000858	58097	nuclear	0.99375
IPI00549912	57868	cytoplasm	IPI00032003	51079	nuclear	0.991119
IPI00220219	56137	cytoplasm	IPI00237884	51467	cytoplasm	0.995536
IPI00477535	51633	cytoplasm	IPI00438170	55543	cytoplasm	0.990951
IPI00019471	50800	cytoplasm	IPI00018195	52742	cytoplasm	0.999404
IPI00385729	56972	cytoplasm	IPI00023977	50933	nuclear	0.992701
IPI00003406	52988	nuclear	IPI00304992	57423	cytoplasm	0.997633
IPI00031023	54119	cytoplasm	IPI00018033	53694	nuclear	0.993739
IPI00043370	54124	nuclear	IPI00065931	55490	cytoplasm	0.998131
IPI00033054	55148	nuclear	IPI00166491	54155	nuclear	0.991824
IPI00239407	52021	cytoplasm	IPI00297851	56706	nuclear	0.994638
IPI00290110	57919	nuclear	IPI00297235	51905	nuclear	0.998113
IPI00295502	56293	nuclear	IPI00029515	56080	nuclear	0.991328
IPI00025516	56447	nuclear	IPI00025512	56127	nuclear	0.995753
IPI00029515	56080	nuclear	IPI00413976	53142	nuclear	0.997229
IPI00294065	54086	cytoplasm	IPI00093253	51293	cytoplasm	0.993339
IPI00003406	52988	nuclear	IPI00295502	51916	nuclear	0.990642
IPI00026496	51950	cytoplasm	IPI00455518	52869	cytoplasm	0.997479
IPI00006077	53821	nuclear	IPI00478127	58237	cytoplasm	0.990228
IPI00008338	53023	cytoplasm	IPI00019196	54811	nuclear	0.992293
IPI00032064	51058	nuclear	IPI00025512	57151	cytoplasm	0.998074
IPI00152011	56483	cytoplasm	IPI00464978	53356	cytoplasm	0.990476
IPI00017297	52485	nuclear	IPI00021812	57084	nuclear	0.994747
IPI00411614	54175	cytoplasm	IPI00010227	54228	nuclear	0.998842
IPI00017297	53231	nuclear	IPI00017297	53072	nuclear	0.998024
IPI00022145	55557	cytoplasm	IPI00002386	51437	cytoplasm	0.993459
IPI00021840	52630	cytoplasm	IPI00219301	51681	cytoplasm	0.993604
IPI00045511	55787	nuclear	IPI00291916	55344	nuclear	0.993094
IPI00291802	55393	cytoplasm	IPI00219301	51681	cytoplasm	0.99496
IPI00307165	55085	cytoplasm	IPI00304589	53872	cytoplasm	0.9942
IPI00166487	51313	nuclear	IPI00419847	53906	cytoplasm	0.997986
IPI00395737	55903	nuclear	IPI00431698	53152	nuclear	0.997715
IPI00001466	55317	cytoplasm	IPI00001466	52906	cytoplasm	1
IPI00032003	51079	nuclear	IPI00470941	55234	cytoplasm	0.997235
IPI00002569	57647	cytoplasm	IPI00419847	53928	cytoplasm	0.994533
IPI00031670	57743	cytoplasm	IPI00298731	55039	nuclear	0.995078
IPI00020771	56176	nuclear	IPI00289776	52362	cytoplasm	0.992582
IPI00021840	52630	cytoplasm	IPI00455192	58023	cytoplasm	0.993757
IPI00005614	50723	nuclear	IPI00177498	53742	cytoplasm	0.99872
IPI00301503	54051	nuclear	IPI00006077	53821	nuclear	0.991525
IPI00220857	54184	cytoplasm	IPI00031369	53138	cytoplasm	0.992797
IPI00297851	56706	nuclear	IPI00166518	52244	nuclear	0.995022
IPI00384541	55388	nuclear	IPI00031670	57743	cytoplasm	0.990292
IPI00292953	56620	nuclear	IPI00180305	52932	cytoplasm	0.999241
IPI00013891	53684	nuclear	IPI00186290	54455	cytoplasm	0.999421
IPI00104050	50969	nuclear	IPI00009975	55087	cytoplasm	0.990183
IPI00004557	55832	cytoplasm	IPI00394926	57609	nuclear	0.994965
IPI00464952	54204	nuclear	IPI00470941	55234	cytoplasm	0.990549
IPI00217121	52646	nuclear	IPI00003406	52988	nuclear	0.994168
IPI00006374	57955	cytoplasm	IPI00299524	54989	nuclear	0.991715
IPI00220109	56738	nuclear	IPI00002569	52693	cytoplasm	0.990259
IPI00020513	55928	nuclear	IPI00006079	52035	nuclear	0.993992
IPI00011069	58079	nuclear	IPI00011593	57019	nuclear	0.996221
IPI00152977	52894	nuclear	IPI00021812	54062	nuclear	0.994136
IPI00045914	56309	nuclear	IPI00299263	52573	cytoplasm	0.993993
IPI00032064	50870	cytoplasm	IPI00304875	52992	cytoplasm	0.990364
IPI00384857	52361	cytoplasm	IPI00060715	53339	cytoplasm	0.992572
IPI00218696	54241	nuclear	IPI00045914	53866	nuclear	0.992191
IPI00305267	51201	nuclear	IPI00024825	52186	nuclear	0.99327
IPI00217121	53832	nuclear	IPI00157643	54953	cytoplasm	0.995745
IPI00297851	56706	nuclear	IPI00010227	54228	nuclear	0.995453
IPI00307591	52381	nuclear	IPI00045914	56309	nuclear	0.993453
IPI00307733	56563	nuclear	IPI00065931	55490	cytoplasm	0.996952
IPI00306471	55404	nuclear	IPI00431698	53152	nuclear	0.998985
IPI00064767	57694	nuclear	IPI00004419	53163	nuclear	0.990505
IPI00013894	55984	nuclear	IPI00216689	56352	nuclear	0.992458
IPI00022348	55963	cytoplasm	IPI00455192	58023	cytoplasm	0.991106
IPI00552897	57412	nuclear	IPI00004472	55144	cytoplasm	0.992013
IPI00022145	57295	cytoplasm	IPI00002386	51437	cytoplasm	0.993459
IPI00018274	51261	cytoplasm	IPI00028954	53240	nuclear	0.99875
IPI00425404	53890	nuclear	IPI00169307	52141	nuclear	0.990759
IPI00384541	55388	nuclear	IPI00016597	56062	cytoplasm	0.997098
IPI00006077	53821	nuclear	IPI00025512	51083	cytoplasm	0.992624
IPI00011069	58079	nuclear	IPI00399054	57830	cytoplasm	0.991608
IPI00301503	54051	nuclear	IPI00069817	51727	nuclear	0.995827
IPI00304992	57423	cytoplasm	IPI00026673	57526	nuclear	0.994325
IPI00004557	54255	cytoplasm	IPI00166487	51313	nuclear	0.998777
IPI00464978	51227	cytoplasm	IPI00166487	51313	nuclear	0.999079
IPI00093253	51293	cytoplasm	IPI00045511	55787	nuclear	0.990225
IPI00001466	52906	cytoplasm	IPI00464978	54330	cytoplasm	0.994741
IPI00442033	52106	nuclear	IPI00007941	55892	nuclear	0.994284
IPI00464978	51227	cytoplasm	IPI00304589	58236	cytoplasm	0.992518
IPI00456750	57661	cytoplasm	IPI00006077	53821	nuclear	0.99492
IPI00292135	56200	cytoplasm	IPI00290460	53887	nuclear	0.997013
IPI00002569	57647	cytoplasm	IPI00002569	57540	cytoplasm	1
IPI00297851	56706	nuclear	IPI00021786	54384	cytoplasm	0.9906
IPI00010700	57048	cytoplasm	IPI00296362	54454	nuclear	0.991871
IPI00294742	51838	cytoplasm	IPI00217686	54832	nuclear	0.996452
IPI00217957	55993	nuclear	IPI00097495	56988	cytoplasm	0.997664
IPI00017450	53510	nuclear	IPI00017450	53511	cytoplasm	0.998437
IPI00004557	55832	cytoplasm	IPI00255778	58181	cytoplasm	0.997842
IPI00333858	54211	nuclear	IPI00017030	56392	nuclear	0.99088
IPI00177938	57662	nuclear	IPI00177938	58099	nuclear	0.998844
IPI00239407	52021	cytoplasm	IPI00384857	52361	cytoplasm	0.998425
IPI00304589	58236	cytoplasm	IPI00065931	55370	cytoplasm	0.997916
IPI00425404	53890	nuclear	IPI00178150	54122	nuclear	0.996678
IPI00167009	55681	cytoplasm	IPI00438229	55425	nuclear	0.992448
IPI00414262	52247	cytoplasm	IPI00304589	53872	cytoplasm	0.990754
IPI00019380	52709	nuclear	IPI00021320	57103	nuclear	0.990692
IPI00169434	55336	cytoplasm	IPI00021812	58258	cytoplasm	0.993625
IPI00394829	54943	nuclear	IPI00148096	52129	nuclear	0.992149
IPI00454969	55533	nuclear	IPI00021405	53173	nuclear	0.991556
IPI00018274	54611	cytoplasm	IPI00017203	50863	nuclear	0.998905
IPI00294391	56774	cytoplasm	IPI00431698	53152	nuclear	0.996336
IPI00004472	55144	cytoplasm	IPI00438229	55425	nuclear	0.995991
IPI00043370	54124	nuclear	IPI00304589	54691	cytoplasm	0.996053
IPI00297241	53282	nuclear	IPI00412355	57280	cytoplasm	0.991397
IPI00000162	54684	nuclear	IPI00184330	56109	nuclear	0.99174
IPI00297851	56706	nuclear	IPI00000858	58097	nuclear	0.994567
IPI00017450	50875	cytoplasm	IPI00083708	55570	nuclear	0.99468
IPI00298935	56393	cytoplasm	IPI00291916	55344	nuclear	0.99245
IPI00411614	54175	cytoplasm	IPI00033054	55148	nuclear	0.995339
IPI00169307	52141	nuclear	IPI00028493	53220	nuclear	0.993411
IPI00413659	53591	nuclear	IPI00032064	52118	nuclear	0.994395
IPI00295502	51916	nuclear	IPI00029778	55401	nuclear	0.991358
IPI00017450	50875	cytoplasm	IPI00217686	54832	nuclear	0.994762
IPI00029515	56080	nuclear	IPI00178150	54122	nuclear	0.999309
IPI00307733	56563	nuclear	IPI00065931	55370	cytoplasm	0.996952
IPI00414262	52247	cytoplasm	IPI00008575	52844	nuclear	0.998801
IPI00004557	56797	nuclear	IPI00142716	50857	cytoplasm	0.994618
IPI00306301	54654	nuclear	IPI00021076	56728	nuclear	0.995619
IPI00017297	55345	cytoplasm	IPI00004233	58151	nuclear	0.991944
IPI00395737	55903	nuclear	IPI00294391	56774	cytoplasm	0.998944
IPI00239407	51910	nuclear	IPI00384541	53185	cytoplasm	0.99146
IPI00465087	51158	nuclear	IPI00045511	55787	nuclear	0.991655
IPI00299263	52573	cytoplasm	IPI00009975	55087	cytoplasm	0.993514
IPI00169307	52141	nuclear	IPI00456750	57819	nuclear	0.995724
IPI00157643	54953	cytoplasm	IPI00643818	55967	nuclear	0.995612
IPI00005477	54309	nuclear	IPI00021786	54384	cytoplasm	0.998721
IPI00010227	54228	nuclear	IPI00328306	53923	nuclear	0.993475
IPI00007334	58018	nuclear	IPI00294391	56774	cytoplasm	0.995534
IPI00003406	52988	nuclear	IPI00032003	52397	nuclear	0.995911
IPI00218097	54181	nuclear	IPI00021812	57238	nuclear	0.990154
IPI00178150	54122	nuclear	IPI00394829	54943	nuclear	0.99722
IPI00018195	52742	cytoplasm	IPI00017203	50863	nuclear	0.996745
IPI00396015	51142	cytoplasm	IPI00216546	57000	nuclear	0.993832
IPI00010141	57312	cytoplasm	IPI00060715	53339	cytoplasm	0.992173
IPI00164672	51581	cytoplasm	IPI00006077	53821	nuclear	0.995575
IPI00021812	54412	cytoplasm	IPI00021840	56473	cytoplasm	0.999539
IPI00410034	51417	cytoplasm	IPI00043201	50928	nuclear	0.990368
IPI00166518	52244	nuclear	IPI00010227	54228	nuclear	0.996401
IPI00219430	56776	nuclear	IPI00097495	56988	cytoplasm	0.99629
IPI00016932	57906	cytoplasm	IPI00021812	57238	nuclear	0.991791
IPI00012199	56898	cytoplasm	IPI00328306	54214	nuclear	0.995281
IPI00021766	53107	nuclear	IPI00396279	57371	cytoplasm	0.990042
IPI00004233	54579	nuclear	IPI00552897	57412	nuclear	0.998134
IPI00425404	53890	nuclear	IPI00298935	56393	cytoplasm	0.996791
IPI00456359	52628	cytoplasm	IPI00002569	50939	cytoplasm	0.998821
IPI00384541	55388	nuclear	IPI00438170	55543	cytoplasm	0.998052
IPI00218097	55449	cytoplasm	IPI00470941	56681	nuclear	0.999041
IPI00021417	53153	nuclear	IPI00216049	54603	nuclear	0.990101
IPI00217121	53832	nuclear	IPI00455518	52869	cytoplasm	0.993797
IPI00002591	56592	cytoplasm	IPI00023330	51506	cytoplasm	0.996078
IPI00104050	50969	nuclear	IPI00304589	57126	nuclear	0.99117
IPI00008575	52844	nuclear	IPI00021786	54384	cytoplasm	0.992127
IPI00414262	52247	cytoplasm	IPI00021812	54412	cytoplasm	0.994257
IPI00148057	51018	nuclear	IPI00410013	56662	nuclear	0.994119
IPI00643014	57950	nuclear	IPI00304589	51711	nuclear	0.996818
IPI00464978	54330	cytoplasm	IPI00304589	54681	cytoplasm	0.992518
IPI00304992	57423	cytoplasm	IPI00032003	52397	nuclear	0.993787
IPI00017297	54396	nuclear	IPI00017297	54575	nuclear	0.992965
IPI00166009	55609	nuclear	IPI00160552	56777	nuclear	0.992047
IPI00218097	54181	nuclear	IPI00004233	54579	nuclear	0.997567
IPI00292009	55973	nuclear	IPI00304589	55704	cytoplasm	0.998584
IPI00464978	54330	cytoplasm	IPI00065931	55490	cytoplasm	0.998241
IPI00021417	58188	cytoplasm	IPI00298935	56393	cytoplasm	0.999764
IPI00021812	54412	cytoplasm	IPI00024272	54863	nuclear	0.998027
IPI00397949	51258	nuclear	IPI00160552	56777	nuclear	0.991005
IPI00093253	51293	cytoplasm	IPI00298935	56393	cytoplasm	0.993226
IPI00328715	57834	cytoplasm	IPI00007675	56908	cytoplasm	0.998507
IPI00004472	55144	cytoplasm	IPI00026673	57526	nuclear	0.994858
IPI00026546	58189	cytoplasm	IPI00032064	50870	cytoplasm	0.99788
IPI00396279	57371	cytoplasm	IPI00455192	58023	cytoplasm	0.998534
IPI00239407	52021	cytoplasm	IPI00384857	54963	cytoplasm	0.998425
IPI00464952	54204	nuclear	IPI00017297	55345	cytoplasm	0.990708
IPI00220109	56738	nuclear	IPI00410013	56662	nuclear	0.998232
IPI00008338	53023	cytoplasm	IPI00306471	54335	nuclear	0.998693
IPI00017297	54396	nuclear	IPI00641915	56028	nuclear	0.991849
IPI00178150	54122	nuclear	IPI00148096	52129	nuclear	0.994973
IPI00306301	54654	nuclear	IPI00329152	54373	cytoplasm	0.991459
IPI00387015	54934	cytoplasm	IPI00220109	53056	nuclear	0.992305
IPI00439194	52623	cytoplasm	IPI00304589	53872	cytoplasm	0.998605
IPI00454969	55533	nuclear	IPI00013185	54150	cytoplasm	0.997058
IPI00004557	55832	cytoplasm	IPI00304589	51605	cytoplasm	0.993981
IPI00002591	56592	cytoplasm	IPI00456750	57661	cytoplasm	0.993974
IPI00021954	53670	cytoplasm	IPI00479009	56295	cytoplasm	0.995025
IPI00003964	56610	nuclear	IPI00013894	55984	nuclear	0.993926
IPI00023191	57206	cytoplasm	IPI00029515	56080	nuclear	0.992246
IPI00022348	55963	cytoplasm	IPI00021766	53107	nuclear	0.991453
IPI00152011	56483	cytoplasm	IPI00411635	53237	cytoplasm	0.992674
IPI00306933	58117	cytoplasm	IPI00011663	56707	cytoplasm	0.998822
IPI00071188	55698	cytoplasm	IPI00647640	52402	nuclear	0.99077
IPI00644502	52949	nuclear	IPI00065931	55370	cytoplasm	0.992751
IPI00304875	52992	cytoplasm	IPI00647640	52402	nuclear	0.990215
IPI00464952	54204	nuclear	IPI00217851	55940	cytoplasm	0.995784
IPI00152011	54540	cytoplasm	IPI00027988	55405	cytoplasm	0.991833
IPI00004233	54579	nuclear	IPI00021812	54412	cytoplasm	0.994843
IPI00024970	57338	nuclear	IPI00017203	50863	nuclear	0.992794
IPI00004557	50883	cytoplasm	IPI00304589	57126	nuclear	0.995222
IPI00004557	54255	cytoplasm	IPI00394926	57609	nuclear	0.994965
IPI00021766	54325	cytoplasm	IPI00177498	56065	cytoplasm	0.997168
IPI00061989	53697	nuclear	IPI00328306	56609	nuclear	0.994914
IPI00333858	54211	nuclear	IPI00152083	57163	cytoplasm	0.995502
IPI00301421	56458	nuclear	IPI00011675	53621	nuclear	0.994532
IPI00384541	53185	cytoplasm	IPI00000155	57243	nuclear	0.992004
IPI00004557	54255	cytoplasm	IPI00045914	53866	nuclear	0.997652
IPI00217930	57528	nuclear	IPI00013185	54150	cytoplasm	0.991199
IPI00021405	53173	nuclear	IPI00296388	55275	nuclear	0.990928
IPI00026317	55865	nuclear	IPI00018274	54611	cytoplasm	0.996681
IPI00022145	54420	cytoplasm	IPI00008575	52844	nuclear	0.992879
IPI00464978	53356	cytoplasm	IPI00169434	55336	cytoplasm	0.993013
IPI00166518	52244	nuclear	IPI00410693	54690	nuclear	0.990575
IPI00216049	57905	cytoplasm	IPI00000155	57243	nuclear	0.996228
IPI00217121	54565	nuclear	IPI00083708	53053	cytoplasm	0.999652
IPI00297235	57658	nuclear	IPI00301561	54758	cytoplasm	0.994491
IPI00425404	53890	nuclear	IPI00029515	56080	nuclear	0.998131
IPI00414262	52247	cytoplasm	IPI00470941	55234	cytoplasm	0.994086
IPI00006079	54375	cytoplasm	IPI00021840	54239	nuclear	0.99932
IPI00218097	54181	nuclear	IPI00439194	52623	cytoplasm	0.999408
IPI00170770	54945	nuclear	IPI00217930	57528	nuclear	0.998211
IPI00239407	51911	nuclear	IPI00296388	51322	nuclear	0.991372
IPI00464978	54720	cytoplasm	IPI00169434	55336	cytoplasm	0.993013
IPI00002569	57647	cytoplasm	IPI00002569	50939	cytoplasm	1
IPI00165041	54302	nuclear	IPI00328798	56342	cytoplasm	0.995105
IPI00291579	54077	nuclear	IPI00030531	52353	cytoplasm	0.990111
IPI00020513	51385	cytoplasm	IPI00412676	55306	nuclear	0.993229
IPI00456899	50801	nuclear	IPI00021076	56728	nuclear	0.994324
IPI00239407	51911	nuclear	IPI00291916	55344	nuclear	0.996495
IPI00016597	56062	cytoplasm	IPI00395568	50807	cytoplasm	0.990016
IPI00641915	56028	nuclear	IPI00513712	57301	nuclear	0.992112
IPI00011663	56707	cytoplasm	IPI00177498	51516	cytoplasm	0.997423
IPI00170770	54945	nuclear	IPI00010700	57048	cytoplasm	0.996207
IPI00328306	53923	nuclear	IPI00097495	56988	cytoplasm	0.995582
IPI00029601	51801	nuclear	IPI00239407	52021	cytoplasm	0.995054
IPI00414262	52247	cytoplasm	IPI00022145	57295	cytoplasm	0.990605
IPI00021417	58188	cytoplasm	IPI00093253	51293	cytoplasm	0.991928
IPI00295502	56293	nuclear	IPI00177938	50767	cytoplasm	0.999417
IPI00216049	57905	cytoplasm	IPI00291916	55344	nuclear	0.990379
IPI00004557	55832	cytoplasm	IPI00419847	53906	cytoplasm	0.996922
IPI00166518	52244	nuclear	IPI00306471	54335	nuclear	0.992222
IPI00017450	57369	cytoplasm	IPI00329152	54373	cytoplasm	0.996671
IPI00333420	52002	cytoplasm	IPI00384541	53185	cytoplasm	0.99842
IPI00439194	52623	cytoplasm	IPI00007675	56908	cytoplasm	0.992297
IPI00294742	51838	cytoplasm	IPI00013894	55984	nuclear	0.999541
IPI00045856	58010	cytoplasm	IPI00045856	55888	cytoplasm	1
IPI00218097	54180	cytoplasm	IPI00478127	58237	cytoplasm	0.9907
IPI00304589	55302	cytoplasm	IPI00019196	54811	nuclear	0.993652
IPI00479009	56295	cytoplasm	IPI00478127	58237	cytoplasm	0.996395
IPI00028122	53435	nuclear	IPI00301503	54051	nuclear	0.991271
IPI00304589	52903	cytoplasm	IPI00025512	53392	nuclear	0.992404
IPI00017305	51152	nuclear	IPI00006374	57955	cytoplasm	0.99214
IPI00291802	55393	cytoplasm	IPI00007334	58018	nuclear	0.995787
IPI00006937	57869	cytoplasm	IPI00019196	54811	nuclear	0.996927
IPI00008575	52844	nuclear	IPI00029778	55401	nuclear	0.995578
IPI00218097	57473	cytoplasm	IPI00000155	57243	nuclear	0.994838
IPI00006937	57869	cytoplasm	IPI00296388	55275	nuclear	0.998213
IPI00029515	56080	nuclear	IPI00217957	55993	nuclear	0.996014
IPI00008868	52566	nuclear	IPI00009505	51961	nuclear	0.997585
IPI00297579	57122	nuclear	IPI00302238	52209	nuclear	0.994821
IPI00029601	51801	nuclear	IPI00005477	54309	nuclear	0.997841
IPI00011663	52446	cytoplasm	IPI00304409	51477	cytoplasm	0.997586
IPI00304589	51859	nuclear	IPI00328798	50922	cytoplasm	0.997693
IPI00022348	55963	cytoplasm	IPI00438170	55543	cytoplasm	0.99161
IPI00017297	55345	cytoplasm	IPI00218097	54181	nuclear	0.995848
IPI00003406	52988	nuclear	IPI00021812	54412	cytoplasm	0.990679
IPI00060715	53339	cytoplasm	IPI00438229	55425	nuclear	0.992092
IPI00479997	56624	nuclear	IPI00013290	54364	nuclear	0.995569
IPI00411635	53237	cytoplasm	IPI00017203	50863	nuclear	0.995935
IPI00018195	52973	cytoplasm	IPI00410034	53800	nuclear	0.991157
IPI00329152	54373	cytoplasm	IPI00216689	56352	nuclear	0.997013
IPI00104050	50969	nuclear	IPI00477535	51633	cytoplasm	0.995812
IPI00395737	55903	nuclear	IPI00019196	54811	nuclear	0.993416
IPI00000858	58097	nuclear	IPI00005477	54309	nuclear	0.995891
IPI00166491	54155	nuclear	IPI00217957	55993	nuclear	0.997751
IPI00239407	52021	cytoplasm	IPI00006213	53360	nuclear	0.992251
IPI00024825	52186	nuclear	IPI00304589	54681	cytoplasm	0.99285
IPI00021812	54179	nuclear	IPI00021327	50038	cytoplasm	0.994403
IPI00395737	55903	nuclear	IPI00021840	52630	cytoplasm	0.991511
IPI00011069	58079	nuclear	IPI00071188	55698	cytoplasm	0.999237
IPI00299263	52573	cytoplasm	IPI00455192	58023	cytoplasm	0.997551
IPI00018195	51400	nuclear	IPI00184330	56109	nuclear	0.991749
IPI00023191	57206	cytoplasm	IPI00294391	56774	cytoplasm	0.993936
IPI00399054	57830	cytoplasm	IPI00082831	50760	nuclear	0.990113
IPI00456359	52628	cytoplasm	IPI00010141	57312	cytoplasm	0.996424
IPI00464952	54204	nuclear	IPI00307165	55085	cytoplasm	0.992441
IPI00017297	55345	cytoplasm	IPI00438229	55425	nuclear	0.994888
IPI00333858	52680	nuclear	IPI00292009	55974	cytoplasm	0.994317
IPI00438229	55425	nuclear	IPI00032003	52397	nuclear	0.996625
IPI00555610	54968	cytoplasm	IPI00021812	53247	cytoplasm	0.994591
IPI00021812	55530	nuclear	IPI00477825	54400	cytoplasm	0.994053
IPI00083708	55570	nuclear	IPI00289776	52362	cytoplasm	0.994689
IPI00010227	54228	nuclear	IPI00005477	54309	nuclear	0.998617
IPI00031241	58106	nuclear	IPI00028954	53240	nuclear	0.997792
IPI00294962	56699	nuclear	IPI00413942	53407	nuclear	0.992484
IPI00004557	56797	nuclear	IPI00024825	52186	nuclear	0.996482
IPI00018274	54084	cytoplasm	IPI00018274	58164	nuclear	0.999917
IPI00028122	53435	nuclear	IPI00069817	51727	nuclear	0.995253
IPI00032355	53371	nuclear	IPI00619921	53975	nuclear	0.996556
IPI00307165	55085	cytoplasm	IPI00022145	54420	cytoplasm	0.998497
IPI00004557	50883	cytoplasm	IPI00025512	57151	cytoplasm	0.995299
IPI00307733	56563	nuclear	IPI00419847	53906	cytoplasm	0.992024
IPI00464952	54204	nuclear	IPI00002569	57540	cytoplasm	0.995734
IPI00396279	57371	cytoplasm	IPI00479009	56295	cytoplasm	0.996745
IPI00217686	54832	nuclear	IPI00289776	52362	cytoplasm	0.992469
IPI00026317	55865	nuclear	IPI00071188	55698	cytoplasm	0.991931
IPI00017297	53072	nuclear	IPI00413942	54385	nuclear	0.998558
IPI00217930	57528	nuclear	IPI00470559	57420	cytoplasm	0.996085
IPI00255778	58181	cytoplasm	IPI00644502	52949	nuclear	0.998759
IPI00411614	57738	cytoplasm	IPI00000162	54684	nuclear	0.999165
IPI00306933	58117	cytoplasm	IPI00016597	56062	cytoplasm	0.990909
IPI00024601	52061	nuclear	IPI00019196	51934	cytoplasm	0.994607
IPI00298935	56393	cytoplasm	IPI00148096	52129	nuclear	0.999125
IPI00031241	58106	nuclear	IPI00021840	55750	cytoplasm	0.991525
IPI00290110	54498	nuclear	IPI00142716	50857	cytoplasm	0.995062
IPI00217121	52646	nuclear	IPI00470941	55234	cytoplasm	0.997407
IPI00413976	53142	nuclear	IPI00166491	54155	nuclear	0.99005
IPI00301561	54758	cytoplasm	IPI00216689	56352	nuclear	0.996205
IPI00333858	53841	nuclear	IPI00410693	54690	nuclear	0.991411
IPI00152977	52894	nuclear	IPI00017305	51152	nuclear	0.99514
IPI00464978	53356	cytoplasm	IPI00470559	57344	cytoplasm	0.999809
IPI00031023	54119	cytoplasm	IPI00011069	58079	nuclear	0.993482
IPI00217121	52646	nuclear	IPI00456750	50871	cytoplasm	0.994954
IPI00217930	57528	nuclear	IPI00470941	55234	cytoplasm	0.993431
IPI00387015	54934	cytoplasm	IPI00464978	51227	cytoplasm	0.991722
IPI00021840	57840	cytoplasm	IPI00304589	51860	cytoplasm	0.992505
IPI00290110	55807	nuclear	IPI00004419	53163	nuclear	0.996647
IPI00025516	56447	nuclear	IPI00021786	54384	cytoplasm	0.997666
IPI00169434	55336	cytoplasm	IPI00021840	58022	cytoplasm	0.990363
IPI00183082	53885	nuclear	IPI00411886	57989	nuclear	0.999201
IPI00033054	55148	nuclear	IPI00220857	54184	cytoplasm	0.990597
IPI00017297	52485	nuclear	IPI00017297	53072	nuclear	0.993427
IPI00017297	52032	nuclear	IPI00219301	51681	cytoplasm	0.992906
IPI00425404	53890	nuclear	IPI00031670	57743	cytoplasm	0.992951
IPI00411614	54175	cytoplasm	IPI00555610	54968	cytoplasm	0.994948
IPI00395444	55825	nuclear	IPI00018274	54611	cytoplasm	0.991237
IPI00004557	54255	cytoplasm	IPI00043370	54124	nuclear	0.997183
IPI00006620	54096	nuclear	IPI00293884	57205	nuclear	0.990826
IPI00018274	51261	cytoplasm	IPI00011663	52446	cytoplasm	0.996247
IPI00000155	57243	nuclear	IPI00021840	55750	cytoplasm	0.996859
IPI00026546	58189	cytoplasm	IPI00301421	56458	nuclear	0.991373
IPI00004557	55832	cytoplasm	IPI00304589	58236	cytoplasm	0.993981
IPI00018274	58202	nuclear	IPI00026817	57141	cytoplasm	0.994089
IPI00307649	54382	nuclear	IPI00291916	55344	nuclear	0.99248
IPI00384857	54963	cytoplasm	IPI00021786	54384	cytoplasm	0.998115
IPI00016932	53896	cytoplasm	IPI00004233	58151	nuclear	0.994276
IPI00464978	53356	cytoplasm	IPI00084746	56855	nuclear	0.9959
IPI00255778	58181	cytoplasm	IPI00043370	54124	nuclear	0.994522
IPI00382470	52570	cytoplasm	IPI00007334	55026	nuclear	0.993059
IPI00028122	53435	nuclear	IPI00478127	58237	cytoplasm	0.992641
IPI00002569	57647	cytoplasm	IPI00032064	52118	nuclear	0.991841
IPI00427522	51076	nuclear	IPI00289608	55789	cytoplasm	0.998883
IPI00550206	58085	nuclear	IPI00021840	52630	cytoplasm	0.990873
IPI00021812	53343	cytoplasm	IPI00619921	53975	nuclear	0.994345
IPI00291175	53897	nuclear	IPI00304589	54687	nuclear	0.99189
IPI00465087	51158	nuclear	IPI00006077	53821	nuclear	0.991095
IPI00218161	53375	cytoplasm	IPI00289819	50719	nuclear	0.999925
IPI00292953	56620	nuclear	IPI00411753	51425	nuclear	0.993358
IPI00647185	56773	nuclear	IPI00401282	57890	nuclear	0.997735
IPI00555610	54968	cytoplasm	IPI00032355	53371	nuclear	0.994101
IPI00006079	52035	nuclear	IPI00006079	52323	nuclear	0.994161
IPI00003406	52988	nuclear	IPI00464978	54720	cytoplasm	0.994815
IPI00307649	54382	nuclear	IPI00021840	56663	nuclear	0.996199
IPI00294391	56774	cytoplasm	IPI00455192	58023	cytoplasm	0.993124
IPI00167009	55681	cytoplasm	IPI00217851	55940	cytoplasm	0.994743
IPI00296153	54993	cytoplasm	IPI00019196	51934	cytoplasm	0.997311
IPI00026546	58189	cytoplasm	IPI00011069	58079	nuclear	0.995521
IPI00328306	53923	nuclear	IPI00291916	55344	nuclear	0.993931
IPI00017297	53693	nuclear	IPI00307733	50806	nuclear	0.99002
IPI00375814	53443	nuclear	IPI00304589	54691	cytoplasm	0.99383
IPI00307165	55085	cytoplasm	IPI00004233	58151	nuclear	0.994276
IPI00017297	53072	nuclear	IPI00008085	57724	nuclear	0.990639
IPI00018274	58202	nuclear	IPI00647640	52402	nuclear	0.995627
IPI00425404	53890	nuclear	IPI00019196	54811	nuclear	0.995761
IPI00291802	55393	cytoplasm	IPI00025512	57151	cytoplasm	0.990978
IPI00384857	52361	cytoplasm	IPI00296388	56827	nuclear	0.990783
IPI00017450	50875	cytoplasm	IPI00455518	52869	cytoplasm	0.998104
IPI00220109	56738	nuclear	IPI00218097	54181	nuclear	0.999624
IPI00217121	52260	nuclear	IPI00021812	58258	cytoplasm	0.99079
IPI00170770	54945	nuclear	IPI00295502	51916	nuclear	0.993445
IPI00375814	53443	nuclear	IPI00304589	58236	cytoplasm	0.99383
IPI00307165	55085	cytoplasm	IPI00439194	52623	cytoplasm	0.995678
IPI00181006	54275	cytoplasm	IPI00019196	51934	cytoplasm	0.992795
IPI00064767	57694	nuclear	IPI00018274	56987	nuclear	0.990364
IPI00456359	52628	cytoplasm	IPI00439194	52623	cytoplasm	0.993494
IPI00004233	54579	nuclear	IPI00021840	56473	cytoplasm	0.99525
IPI00021405	53173	nuclear	IPI00025512	56127	nuclear	0.998835
IPI00018195	52742	cytoplasm	IPI00301263	50841	cytoplasm	0.990932
IPI00217686	54832	nuclear	IPI00329152	54373	cytoplasm	0.999646
IPI00307733	56563	nuclear	IPI00045914	57655	nuclear	0.993901
IPI00464952	54204	nuclear	IPI00552897	57412	nuclear	0.995318
IPI00002591	56592	cytoplasm	IPI00219301	51681	cytoplasm	0.990703
IPI00013891	53684	nuclear	IPI00413734	51866	nuclear	0.99793
IPI00297579	57122	nuclear	IPI00470377	57248	nuclear	0.996937
IPI00020513	55928	nuclear	IPI00216689	54208	nuclear	0.992423
IPI00002569	50939	cytoplasm	IPI00021812	57238	nuclear	0.993134
IPI00456899	50801	nuclear	IPI00020771	56176	nuclear	0.99429
IPI00470559	57420	cytoplasm	IPI00084746	56855	nuclear	0.99758
IPI00021766	53107	nuclear	IPI00438170	55543	cytoplasm	0.993273
IPI00292953	56620	nuclear	IPI00005477	54309	nuclear	0.996355
IPI00045914	56309	nuclear	IPI00019196	53460	nuclear	0.996003
IPI00218097	57473	cytoplasm	IPI00395737	55903	nuclear	0.991649
IPI00328715	55325	nuclear	IPI00018274	51261	cytoplasm	0.992585
IPI00394926	57609	nuclear	IPI00166487	51313	nuclear	0.996536
IPI00028493	53220	nuclear	IPI00097495	56988	cytoplasm	0.99401
IPI00376963	54514	cytoplasm	IPI00011593	57019	nuclear	0.994864
IPI00470559	57344	cytoplasm	IPI00646058	55643	nuclear	0.998949
IPI00006937	56768	nuclear	IPI00171636	50944	cytoplasm	0.992121
IPI00025054	55863	nuclear	IPI00017297	52485	nuclear	0.996131
IPI00307649	54382	nuclear	IPI00307591	52381	nuclear	0.996737
IPI00022145	54420	cytoplasm	IPI00148057	51018	nuclear	0.990264
IPI00007402	54678	nuclear	IPI00016249	57948	cytoplasm	0.991181
IPI00020771	56176	nuclear	IPI00455518	52869	cytoplasm	0.994366
IPI00290110	56476	cytoplasm	IPI00021812	53065	nuclear	0.993175
IPI00454969	55533	nuclear	IPI00296388	56827	nuclear	0.994936
IPI00022145	57295	cytoplasm	IPI00411753	51425	nuclear	0.991194
IPI00017297	52032	nuclear	IPI00097495	56988	cytoplasm	0.991407
IPI00441964	55480	cytoplasm	IPI00216546	55384	cytoplasm	0.993383
IPI00031670	57743	cytoplasm	IPI00097495	56988	cytoplasm	0.99105
IPI00021840	54239	nuclear	IPI00007334	51898	nuclear	0.993102
IPI00647185	56773	nuclear	IPI00477825	55673	nuclear	0.991462
IPI00031023	54119	cytoplasm	IPI00006196	52016	cytoplasm	0.994943
IPI00022145	54420	cytoplasm	IPI00438229	55425	nuclear	0.991274
IPI00169307	52141	nuclear	IPI00097495	56988	cytoplasm	0.993181
IPI00016597	56062	cytoplasm	IPI00304409	51477	cytoplasm	0.992421
IPI00456750	55394	cytoplasm	IPI00009448	56821	cytoplasm	0.99843
IPI00395737	55903	nuclear	IPI00152083	57163	cytoplasm	0.995803
IPI00029601	51801	nuclear	IPI00021786	54384	cytoplasm	0.993808
IPI00550206	58085	nuclear	IPI00413976	53142	nuclear	0.990362
IPI00009790	51478	cytoplasm	IPI00063605	51061	cytoplasm	0.994499
IPI00470559	57344	cytoplasm	IPI00017203	50863	nuclear	0.991386
IPI00004557	55832	cytoplasm	IPI00464978	54330	cytoplasm	0.999893
IPI00302592	56643	cytoplasm	IPI00641582	52143	cytoplasm	0.999612
IPI00414262	52247	cytoplasm	IPI00220109	56738	nuclear	0.998579
IPI00295502	56293	nuclear	IPI00384857	52361	cytoplasm	0.996441
IPI00021417	58188	cytoplasm	IPI00178150	54122	nuclear	0.99304
IPI00431698	53152	nuclear	IPI00025512	57151	cytoplasm	0.992974
IPI00220109	56738	nuclear	IPI00022145	57295	cytoplasm	0.994785
IPI00180305	52932	cytoplasm	IPI00166518	52244	nuclear	0.998019
IPI00027280	56694	nuclear	IPI00032003	51079	nuclear	0.99859
IPI00411614	54175	cytoplasm	IPI00177938	50767	cytoplasm	0.999872
IPI00031618	56742	cytoplasm	IPI00384857	55709	nuclear	0.99421
IPI00456359	52628	cytoplasm	IPI00004472	52805	cytoplasm	0.999542
IPI00002569	52693	cytoplasm	IPI00304589	53872	cytoplasm	0.997431
IPI00009542	55341	cytoplasm	IPI00015578	57531	cytoplasm	0.999343
IPI00333858	54211	nuclear	IPI00007334	55541	cytoplasm	0.991475
IPI00010227	54228	nuclear	IPI00060715	53339	cytoplasm	0.990137
IPI00002569	52693	cytoplasm	IPI00021812	57238	nuclear	0.996117
IPI00394926	57609	nuclear	IPI00304589	51605	cytoplasm	0.993351
IPI00021417	53416	nuclear	IPI00063605	51061	cytoplasm	0.990981
IPI00333858	52680	nuclear	IPI00299263	52573	cytoplasm	0.992145
IPI00148057	51018	nuclear	IPI00002569	50939	cytoplasm	0.994572
IPI00004557	52300	cytoplasm	IPI00006213	54128	cytoplasm	0.996823
IPI00025054	55863	nuclear	IPI00642786	56964	nuclear	0.998494
IPI00290110	54498	nuclear	IPI00304589	51605	cytoplasm	0.992004
IPI00027280	56694	nuclear	IPI00470941	55234	cytoplasm	0.99277
IPI00002591	56592	cytoplasm	IPI00294391	56774	cytoplasm	0.999783
IPI00045914	57655	nuclear	IPI00375814	53443	nuclear	0.990949
IPI00021840	56663	nuclear	IPI00219301	51681	cytoplasm	0.996866
IPI00217121	52260	nuclear	IPI00646058	55643	nuclear	0.999273
IPI00217121	52260	nuclear	IPI00010700	57048	cytoplasm	0.997636
IPI00025516	56447	nuclear	IPI00010227	54228	nuclear	0.996585
IPI00018033	53694	nuclear	IPI00328306	54214	nuclear	0.992051
IPI00006620	54096	nuclear	IPI00006620	56011	nuclear	0.997945
IPI00029515	56080	nuclear	IPI00298935	56393	cytoplasm	0.99757
IPI00465087	51158	nuclear	IPI00431698	53152	nuclear	0.995131
IPI00065931	55370	cytoplasm	IPI00065931	53229	cytoplasm	1
IPI00411614	54175	cytoplasm	IPI00217957	55993	nuclear	0.992556
IPI00306301	54654	nuclear	IPI00217686	54832	nuclear	0.992936
IPI00304589	54681	cytoplasm	IPI00065931	55370	cytoplasm	0.997916
IPI00006077	53821	nuclear	IPI00025512	57151	cytoplasm	0.997837
IPI00291802	55393	cytoplasm	IPI00025512	51083	cytoplasm	0.995566
IPI00019471	50800	cytoplasm	IPI00021812	54179	nuclear	0.997688
IPI00301503	54051	nuclear	IPI00479009	56295	cytoplasm	0.993042
IPI00017297	55345	cytoplasm	IPI00004233	54579	nuclear	0.990943
IPI00220109	56738	nuclear	IPI00470941	55234	cytoplasm	0.993032
IPI00021812	50725	cytoplasm	IPI00013452	56838	nuclear	0.996256
IPI00301263	50841	cytoplasm	IPI00083708	53053	cytoplasm	0.990372
IPI00181617	56727	nuclear	IPI00289819	50719	nuclear	0.99134
IPI00647185	56773	nuclear	IPI00007941	55892	nuclear	0.990147
IPI00022348	55458	cytoplasm	IPI00016597	56062	cytoplasm	0.996951
IPI00010700	57048	cytoplasm	IPI00021812	58258	cytoplasm	0.995406
IPI00217121	54565	nuclear	IPI00026546	58189	cytoplasm	0.992587
IPI00411614	54175	cytoplasm	IPI00019196	53460	nuclear	0.990956
IPI00026673	57526	nuclear	IPI00304589	53872	cytoplasm	0.996928
IPI00022145	57295	cytoplasm	IPI00296388	56827	nuclear	0.991815
IPI00234252	52054	nuclear	IPI00470559	54837	cytoplasm	0.990183
IPI00410013	56662	nuclear	IPI00060715	53339	cytoplasm	0.993883
IPI00166487	51313	nuclear	IPI00304589	54691	cytoplasm	0.991714
IPI00043370	54124	nuclear	IPI00304589	51605	cytoplasm	0.996053
IPI00294065	54086	cytoplasm	IPI00438170	55543	cytoplasm	0.992849
IPI00410590	56219	cytoplasm	IPI00374054	56349	nuclear	0.993735
IPI00239407	51911	nuclear	IPI00019196	53460	nuclear	0.998196
IPI00004557	52499	cytoplasm	IPI00304589	51605	cytoplasm	0.99823
IPI00299524	54989	nuclear	IPI00016249	57948	cytoplasm	0.991565
IPI00456750	50871	cytoplasm	IPI00411635	53237	cytoplasm	0.995482
IPI00409590	53708	nuclear	IPI00017305	51152	nuclear	0.995626
IPI00033054	55148	nuclear	IPI00021812	53247	cytoplasm	0.993831
IPI00022228	55048	nuclear	IPI00397700	58212	nuclear	0.991686
IPI00298731	55039	nuclear	IPI00219301	51681	cytoplasm	0.994979
IPI00307165	55085	cytoplasm	IPI00022145	57295	cytoplasm	0.998497
IPI00007402	54678	nuclear	IPI00001727	51708	nuclear	0.994566
IPI00021840	56663	nuclear	IPI00148096	52129	nuclear	0.991604
IPI00307733	56563	nuclear	IPI00004557	55832	cytoplasm	0.998017
IPI00291175	53022	cytoplasm	IPI00386170	55644	nuclear	0.997751
IPI00032064	51058	nuclear	IPI00006077	53821	nuclear	0.996722
IPI00464978	54330	cytoplasm	IPI00304589	58236	cytoplasm	0.992518
IPI00027280	56694	nuclear	IPI00304992	57423	cytoplasm	0.995481
IPI00017297	55365	nuclear	IPI00455192	58023	cytoplasm	0.99303
IPI00017297	55365	nuclear	IPI00024601	52061	nuclear	0.990547
IPI00304589	54681	cytoplasm	IPI00065931	55490	cytoplasm	0.997916
IPI00013788	57156	cytoplasm	IPI00470559	54837	cytoplasm	0.995474
IPI00021417	53416	nuclear	IPI00019502	54203	cytoplasm	0.992532
IPI00291802	55393	cytoplasm	IPI00045511	55787	nuclear	0.994581
IPI00290110	57607	nuclear	IPI00295502	52014	nuclear	0.99259
IPI00395737	55903	nuclear	IPI00333858	53841	nuclear	0.993142
IPI00333858	53841	nuclear	IPI00456750	57661	cytoplasm	0.992893
IPI00007183	57646	nuclear	IPI00442033	52106	nuclear	0.997679
IPI00439194	52623	cytoplasm	IPI00060715	53339	cytoplasm	0.993957
IPI00021840	52630	cytoplasm	IPI00291916	55344	nuclear	0.99748
IPI00010141	57312	cytoplasm	IPI00217851	55940	cytoplasm	0.996688
IPI00166011	58229	nuclear	IPI00063523	58116	cytoplasm	0.990987
IPI00395737	55903	nuclear	IPI00031670	57743	cytoplasm	0.994889
IPI00006079	52972	nuclear	IPI00006079	52407	nuclear	1
IPI00216049	57905	cytoplasm	IPI00031670	57743	cytoplasm	0.991755
IPI00220109	56738	nuclear	IPI00148057	51018	nuclear	0.9958
IPI00411614	54175	cytoplasm	IPI00006213	53360	nuclear	0.993593
IPI00022145	55557	cytoplasm	IPI00025512	53392	nuclear	0.995233
IPI00301618	55779	cytoplasm	IPI00301618	52852	cytoplasm	1
IPI00306825	56119	cytoplasm	IPI00470941	55234	cytoplasm	0.99251
IPI00017297	54575	nuclear	IPI00291638	51744	cytoplasm	0.9904
IPI00549912	57868	cytoplasm	IPI00084746	56855	nuclear	0.993522
IPI00328929	55435	nuclear	IPI00016597	56062	cytoplasm	0.997399
IPI00307733	56563	nuclear	IPI00004557	54255	cytoplasm	0.998017
IPI00552897	57412	nuclear	IPI00026673	57526	nuclear	0.993564
IPI00456750	57819	nuclear	IPI00097495	56988	cytoplasm	0.995403
IPI00239407	51910	nuclear	IPI00296421	51222	cytoplasm	0.991415
IPI00290110	54498	nuclear	IPI00305267	55294	nuclear	0.996935
IPI00431698	53152	nuclear	IPI00304589	51711	nuclear	0.994328
IPI00093253	51293	cytoplasm	IPI00291916	55344	nuclear	0.999695
IPI00385377	50840	cytoplasm	IPI00065931	53229	cytoplasm	0.997011
IPI00001466	55317	cytoplasm	IPI00004962	51461	nuclear	0.998106
IPI00456750	50871	cytoplasm	IPI00084746	56855	nuclear	0.995111
IPI00383574	52911	nuclear	IPI00333858	52680	nuclear	0.992671
IPI00237884	56163	cytoplasm	IPI00301421	52677	cytoplasm	0.997176
IPI00306186	56929	nuclear	IPI00220901	52178	cytoplasm	0.997201
IPI00399054	57830	cytoplasm	IPI00296421	58254	cytoplasm	0.995755
IPI00376963	54514	cytoplasm	IPI00384857	55709	nuclear	0.995283
IPI00022145	54420	cytoplasm	IPI00010141	57312	cytoplasm	0.994225
IPI00239407	51911	nuclear	IPI00166518	52244	nuclear	0.990811
IPI00290110	56476	cytoplasm	IPI00334191	56069	cytoplasm	0.990808
IPI00006079	52035	nuclear	IPI00021326	53523	nuclear	0.994013
IPI00220857	54184	cytoplasm	IPI00000858	58097	nuclear	0.994811
IPI00012788	57688	nuclear	IPI00302238	58169	nuclear	0.997188
IPI00296432	53007	cytoplasm	IPI00104050	56792	cytoplasm	0.998969
IPI00028122	53435	nuclear	IPI00024601	52061	nuclear	0.991736
IPI00219430	56776	nuclear	IPI00021840	52630	cytoplasm	0.995205
IPI00549912	57868	cytoplasm	IPI00171636	50944	cytoplasm	0.999687
IPI00382470	52570	cytoplasm	IPI00007334	56478	nuclear	0.993059
IPI00218097	54180	cytoplasm	IPI00456750	57661	cytoplasm	0.999719
IPI00031670	57743	cytoplasm	IPI00328306	53923	nuclear	0.993595
IPI00333858	52680	nuclear	IPI00456750	57661	cytoplasm	0.998935
IPI00295502	56293	nuclear	IPI00297851	56706	nuclear	0.996237
IPI00307733	56563	nuclear	IPI00166487	51313	nuclear	0.993867
IPI00093253	51293	cytoplasm	IPI00296388	55275	nuclear	0.992432
IPI00167009	55681	cytoplasm	IPI00002569	50939	cytoplasm	0.997542
IPI00006620	54096	nuclear	IPI00179473	50882	nuclear	0.990026
IPI00220109	53056	nuclear	IPI00006213	53313	cytoplasm	0.993244
IPI00017450	50875	cytoplasm	IPI00017450	57369	cytoplasm	0.998782
IPI00019471	50800	cytoplasm	IPI00026317	55865	nuclear	0.992642
IPI00385377	50840	cytoplasm	IPI00006213	53313	cytoplasm	0.996321
IPI00644502	52949	nuclear	IPI00419847	58009	cytoplasm	0.99035
IPI00239407	52021	cytoplasm	IPI00166491	54155	nuclear	0.994578
IPI00290110	56686	nuclear	IPI00157643	54953	cytoplasm	0.998907
IPI00413976	53142	nuclear	IPI00394829	54943	nuclear	0.994657
IPI00166512	57517	nuclear	IPI00102820	53366	cytoplasm	0.99469
IPI00063605	51061	cytoplasm	IPI00410693	51116	cytoplasm	0.993287
IPI00290110	56686	nuclear	IPI00479997	50872	nuclear	0.997986
IPI00294879	58073	cytoplasm	IPI00015029	51365	cytoplasm	0.996944
IPI00384857	52361	cytoplasm	IPI00025512	56127	nuclear	0.996597
IPI00328929	55435	nuclear	IPI00304409	51477	cytoplasm	0.995828
IPI00169307	52141	nuclear	IPI00470377	57248	nuclear	0.992093
IPI00017030	56392	nuclear	IPI00294065	54086	cytoplasm	0.995078
IPI00295502	56293	nuclear	IPI00296388	51322	nuclear	0.997087
IPI00018195	55667	cytoplasm	IPI00061989	52360	nuclear	0.993131
IPI00217686	54832	nuclear	IPI00004419	53163	nuclear	0.990235
IPI00328715	57834	cytoplasm	IPI00002569	52693	cytoplasm	0.998449
IPI00479997	56624	nuclear	IPI00301421	56458	nuclear	0.990344
IPI00016932	57906	cytoplasm	IPI00419847	53928	cytoplasm	0.996399
IPI00071188	55698	cytoplasm	IPI00011593	57019	nuclear	0.992079
IPI00083708	53053	cytoplasm	IPI00304875	52992	cytoplasm	0.991488
IPI00045914	56309	nuclear	IPI00219301	51681	cytoplasm	0.990907
IPI00218097	54181	nuclear	IPI00296388	56827	nuclear	0.995163
IPI00007334	58018	nuclear	IPI00291916	55344	nuclear	0.996441
IPI00328929	55435	nuclear	IPI00000155	57243	nuclear	0.994323
IPI00004557	52300	cytoplasm	IPI00065931	53229	cytoplasm	0.998399
IPI00018274	58202	nuclear	IPI00010438	54289	cytoplasm	0.992819
IPI00011069	58079	nuclear	IPI00083708	53053	cytoplasm	0.995097
IPI00033054	52874	nuclear	IPI00410013	56662	nuclear	0.995805
IPI00464952	54204	nuclear	IPI00032003	52397	nuclear	0.995125
IPI00296421	51222	cytoplasm	IPI00021840	55750	cytoplasm	0.998856
IPI00024062	53596	nuclear	IPI00185919	56174	nuclear	0.991095
IPI00018274	54611	cytoplasm	IPI00470559	57344	cytoplasm	0.995735
IPI00023191	57206	cytoplasm	IPI00021417	58188	cytoplasm	0.996584
IPI00292009	55974	cytoplasm	IPI00456750	57661	cytoplasm	0.99687
IPI00411614	54175	cytoplasm	IPI00550206	58085	nuclear	0.993928
IPI00017450	57369	cytoplasm	IPI00412355	57280	cytoplasm	0.992246
IPI00295502	52014	nuclear	IPI00083708	52156	cytoplasm	0.997395
IPI00425404	53890	nuclear	IPI00328306	53923	nuclear	0.996112
IPI00019471	50800	cytoplasm	IPI00030531	52353	cytoplasm	0.996439
IPI00169307	55118	nuclear	IPI00169307	52141	nuclear	0.996517
IPI00069817	51727	nuclear	IPI00024587	53029	nuclear	0.997342
IPI00017030	56392	nuclear	IPI00294391	56774	cytoplasm	0.99366
IPI00029601	57401	nuclear	IPI00383574	52911	nuclear	0.999192
IPI00646058	55643	nuclear	IPI00017203	50863	nuclear	0.990959
IPI00294065	54086	cytoplasm	IPI00294391	56774	cytoplasm	0.990386
IPI00018274	53132	nuclear	IPI00009866	56281	nuclear	0.992186
IPI00169307	55118	nuclear	IPI00178150	54122	nuclear	0.998254
IPI00025516	56447	nuclear	IPI00032355	53371	nuclear	0.995425
IPI00464978	54720	cytoplasm	IPI00021812	58258	cytoplasm	0.992047
IPI00454969	54608	cytoplasm	IPI00454969	50869	cytoplasm	0.992321
IPI00292953	56620	nuclear	IPI00023330	51506	cytoplasm	0.990181
IPI00295502	56293	nuclear	IPI00019196	54811	nuclear	0.993288
IPI00166487	51313	nuclear	IPI00419847	58009	cytoplasm	0.997986
IPI00297851	56706	nuclear	IPI00550206	58085	nuclear	0.992535
IPI00384418	54322	cytoplasm	IPI00328306	56609	nuclear	0.993953
IPI00017297	54396	nuclear	IPI00021840	57840	cytoplasm	0.99314
IPI00644502	52949	nuclear	IPI00004962	51461	nuclear	0.997682
IPI00217121	52260	nuclear	IPI00026317	55865	nuclear	0.990632
IPI00335824	51685	nuclear	IPI00043201	50928	nuclear	0.998151
IPI00023191	57206	cytoplasm	IPI00307591	52381	nuclear	0.991397
IPI00170770	54945	nuclear	IPI00029778	55401	nuclear	0.990077
IPI00043370	54124	nuclear	IPI00644502	52949	nuclear	0.991129
IPI00306301	54654	nuclear	IPI00216689	56352	nuclear	0.997775
IPI00307165	55085	cytoplasm	IPI00004233	54579	nuclear	0.993313
IPI00008338	53023	cytoplasm	IPI00479009	56295	cytoplasm	0.994094
IPI00003479	52981	cytoplasm	IPI00413817	55426	cytoplasm	0.991142
IPI00001466	52906	cytoplasm	IPI00045914	53866	nuclear	0.994941
IPI00004557	50883	cytoplasm	IPI00479009	56295	cytoplasm	0.992335
IPI00387015	54934	cytoplasm	IPI00004557	55832	cytoplasm	0.990897
IPI00218097	57473	cytoplasm	IPI00019196	54811	nuclear	0.992422
IPI00006213	53360	nuclear	IPI00619921	53975	nuclear	0.991804
IPI00425404	53890	nuclear	IPI00169307	55118	nuclear	0.994313
IPI00218097	57473	cytoplasm	IPI00479009	56295	cytoplasm	0.990383
IPI00001466	55317	cytoplasm	IPI00387015	54934	cytoplasm	0.990597
IPI00166487	51313	nuclear	IPI00065931	55370	cytoplasm	0.997091
IPI00179473	54816	nuclear	IPI00410034	51417	cytoplasm	0.997741
IPI00384857	52361	cytoplasm	IPI00000858	58097	nuclear	0.992875
IPI00307733	56563	nuclear	IPI00045914	53866	nuclear	0.998089
IPI00064767	57694	nuclear	IPI00082831	50760	nuclear	0.998051
IPI00169307	52141	nuclear	IPI00413976	53142	nuclear	0.997429
IPI00302594	57740	nuclear	IPI00012199	56898	cytoplasm	0.992829
IPI00384861	1558	cytoplasm	IPI00026817	57141	cytoplasm	0.993989
IPI00306933	58117	cytoplasm	IPI00177498	51516	cytoplasm	0.992907
IPI00152011	56483	cytoplasm	IPI00549912	57868	cytoplasm	0.996123
IPI00456750	57661	cytoplasm	IPI00294391	56774	cytoplasm	0.992067
IPI00552897	57412	nuclear	IPI00004472	52805	cytoplasm	0.992013
IPI00003519	57428	cytoplasm	IPI00304589	54681	cytoplasm	0.990434
IPI00166518	52244	nuclear	IPI00304589	55302	cytoplasm	0.993213
IPI00385377	50840	cytoplasm	IPI00464978	51227	cytoplasm	0.996273
IPI00646058	55643	nuclear	IPI00032003	51079	nuclear	0.990168
IPI00217930	57528	nuclear	IPI00010700	57048	cytoplasm	0.999317
IPI00169434	55336	cytoplasm	IPI00470559	57420	cytoplasm	0.99076
IPI00411614	57738	cytoplasm	IPI00306186	56929	nuclear	0.990522
IPI00464978	51227	cytoplasm	IPI00045914	53866	nuclear	0.998052
IPI00029601	51801	nuclear	IPI00021405	53173	nuclear	0.993472
IPI00003406	52988	nuclear	IPI00026673	57526	nuclear	0.992831
IPI00003479	53767	cytoplasm	IPI00003479	52982	cytoplasm	0.991844
IPI00013290	54364	nuclear	IPI00464978	53356	cytoplasm	0.991157
IPI00021417	58188	cytoplasm	IPI00029515	56080	nuclear	0.996411
IPI00006079	52323	nuclear	IPI00216689	54208	nuclear	0.990911
IPI00464978	54720	cytoplasm	IPI00646058	55643	nuclear	0.998645
IPI00021812	52823	cytoplasm	IPI00021812	54363	cytoplasm	0.993459
IPI00003519	50985	nuclear	IPI00005539	51722	nuclear	0.994421
IPI00004557	50883	cytoplasm	IPI00304589	51711	nuclear	0.995954
IPI00296421	54752	nuclear	IPI00304875	52991	cytoplasm	0.998611
IPI00000875	58204	cytoplasm	IPI00045856	55888	cytoplasm	0.999888
IPI00296421	58254	cytoplasm	IPI00166491	55910	nuclear	0.995541
IPI00169434	55336	cytoplasm	IPI00029778	55401	nuclear	0.991025
IPI00296432	53008	cytoplasm	IPI00001632	52049	cytoplasm	0.990342
IPI00023191	57206	cytoplasm	IPI00031670	57743	cytoplasm	0.998792
IPI00425562	52459	nuclear	IPI00061989	53697	nuclear	0.996751
IPI00216049	57690	nuclear	IPI00296153	54993	cytoplasm	0.993528
IPI00439194	52623	cytoplasm	IPI00410013	56662	nuclear	0.998529
IPI00001466	55317	cytoplasm	IPI00307733	56563	nuclear	0.997219
IPI00439194	52623	cytoplasm	IPI00148057	51018	nuclear	0.998492
IPI00013891	53684	nuclear	IPI00641181	54142	nuclear	0.998933
IPI00328306	53923	nuclear	IPI00019196	54811	nuclear	0.996201
IPI00217957	55993	nuclear	IPI00019196	53460	nuclear	0.999501
IPI00307165	55085	cytoplasm	IPI00552897	57412	nuclear	0.997517
IPI00456750	57819	nuclear	IPI00470377	57248	nuclear	0.991191
IPI00006213	53313	cytoplasm	IPI00644502	52949	nuclear	0.996337
IPI00239407	51910	nuclear	IPI00019196	51934	cytoplasm	0.994225
IPI00294742	51838	cytoplasm	IPI00083708	55570	nuclear	0.995591
IPI00010438	54289	cytoplasm	IPI00006196	52016	cytoplasm	0.991097
IPI00464952	54204	nuclear	IPI00021812	57238	nuclear	0.998477
IPI00021812	58258	cytoplasm	IPI00008575	52844	nuclear	0.995361
IPI00555610	54968	cytoplasm	IPI00005477	54309	nuclear	0.993248
IPI00182540	56631	nuclear	IPI00009866	56281	nuclear	0.999358
IPI00016932	53896	cytoplasm	IPI00167009	55681	cytoplasm	0.999355
IPI00464978	54330	cytoplasm	IPI00166487	51313	nuclear	0.999079
IPI00307649	54382	nuclear	IPI00045914	56309	nuclear	0.99442
IPI00216348	50881	cytoplasm	IPI00021812	51975	nuclear	0.995333
IPI00290110	57919	nuclear	IPI00479997	50872	nuclear	0.999423
IPI00000875	56657	cytoplasm	IPI00045856	55888	cytoplasm	0.999888
IPI00018274	51261	cytoplasm	IPI00011663	56707	cytoplasm	0.996247
IPI00304589	54691	cytoplasm	IPI00065931	53229	cytoplasm	0.997916
IPI00020513	51385	cytoplasm	IPI00028122	54805	nuclear	0.9954
IPI00217121	53832	nuclear	IPI00297235	51905	nuclear	0.994358
IPI00001632	52049	cytoplasm	IPI00184330	53868	cytoplasm	0.99558
IPI00296432	53008	cytoplasm	IPI00296432	53007	cytoplasm	1
IPI00074893	52644	nuclear	IPI00011675	53619	nuclear	0.992754
IPI00024816	51052	nuclear	IPI00011675	53619	nuclear	0.999274
IPI00004557	52499	cytoplasm	IPI00375814	53443	nuclear	0.991995
IPI00297235	57658	nuclear	IPI00166491	55910	nuclear	0.990623
IPI00021327	50037	cytoplasm	IPI00021326	53764	cytoplasm	0.994755
IPI00032064	51058	nuclear	IPI00045511	55787	nuclear	0.990162
IPI00021840	58022	cytoplasm	IPI00182469	56165	nuclear	0.995311
IPI00023330	51506	cytoplasm	IPI00008338	53023	cytoplasm	0.995856
IPI00427522	52390	nuclear	IPI00289608	55789	cytoplasm	0.998883
IPI00219430	56776	nuclear	IPI00307591	52381	nuclear	0.992477
IPI00009790	51478	cytoplasm	IPI00410693	51116	cytoplasm	0.999652
IPI00385377	50840	cytoplasm	IPI00304589	58236	cytoplasm	0.995273
IPI00307733	56563	nuclear	IPI00065931	53229	cytoplasm	0.996952
IPI00290110	57607	nuclear	IPI00004068	52493	nuclear	0.993348
IPI00017297	55345	cytoplasm	IPI00439194	52623	cytoplasm	0.99307
IPI00010700	57048	cytoplasm	IPI00646058	55643	nuclear	0.995846
IPI00021417	58188	cytoplasm	IPI00019196	54811	nuclear	0.992006
IPI00028122	53435	nuclear	IPI00016597	56062	cytoplasm	0.997791
IPI00017450	50875	cytoplasm	IPI00026496	51950	cytoplasm	0.999011
IPI00006937	57869	cytoplasm	IPI00097495	56988	cytoplasm	0.996497
IPI00217930	57528	nuclear	IPI00217121	52260	nuclear	0.995994
IPI00032064	50870	cytoplasm	IPI00011675	53807	nuclear	0.993352
IPI00033054	52874	nuclear	IPI00016932	53896	cytoplasm	0.990077
IPI00411614	54175	cytoplasm	IPI00021786	54384	cytoplasm	0.997998
IPI00017450	57369	cytoplasm	IPI00643818	55967	nuclear	0.990445
IPI00029515	56080	nuclear	IPI00006213	53360	nuclear	0.99523
IPI00386170	55644	nuclear	IPI00021812	50725	cytoplasm	0.991743
IPI00333858	53841	nuclear	IPI00304589	51711	nuclear	0.994058
IPI00307591	52381	nuclear	IPI00178150	54122	nuclear	0.992099
IPI00181006	54275	cytoplasm	IPI00384541	53185	cytoplasm	0.996961
IPI00021840	56473	cytoplasm	IPI00032003	52397	nuclear	0.991342
IPI00017297	55345	cytoplasm	IPI00304589	53872	cytoplasm	0.991845
IPI00301561	54758	cytoplasm	IPI00289776	52362	cytoplasm	0.996037
IPI00009326	55214	nuclear	IPI00304589	53365	cytoplasm	0.994122
IPI00033054	55671	nuclear	IPI00032064	52118	nuclear	0.996467
IPI00180305	52932	cytoplasm	IPI00000858	58097	nuclear	0.994068
IPI00219430	56776	nuclear	IPI00218097	57473	cytoplasm	0.99176
IPI00218097	54180	cytoplasm	IPI00333858	54211	nuclear	0.999071
IPI00017297	53072	nuclear	IPI00017297	51554	nuclear	0.996494
IPI00152083	57163	cytoplasm	IPI00479009	56295	cytoplasm	0.996455
IPI00026317	55865	nuclear	IPI00017203	50863	nuclear	0.9973
IPI00410228	56635	nuclear	IPI00455518	52869	cytoplasm	0.997061
IPI00470559	51233	nuclear	IPI00008085	57724	nuclear	0.995755
IPI00220109	56738	nuclear	IPI00552897	57412	nuclear	0.999508
IPI00006620	56011	nuclear	IPI00166009	55609	nuclear	0.999203
IPI00642175	56725	nuclear	IPI00166009	55609	nuclear	0.992961
IPI00414262	52247	cytoplasm	IPI00029778	51627	nuclear	0.991469
IPI00007675	56908	cytoplasm	IPI00438229	55425	nuclear	0.995951
IPI00177498	51516	cytoplasm	IPI00304409	51477	cytoplasm	0.990328
IPI00479997	50872	nuclear	IPI00082831	50760	nuclear	0.998178
IPI00025054	55863	nuclear	IPI00017297	51270	nuclear	0.990045
IPI00170770	54945	nuclear	IPI00024970	57338	nuclear	0.991858
IPI00045914	53866	nuclear	IPI00065931	55490	cytoplasm	0.99409
IPI00013185	54150	cytoplasm	IPI00008575	52844	nuclear	0.994239
IPI00018274	54611	cytoplasm	IPI00464978	54720	cytoplasm	0.994228
IPI00025516	56447	nuclear	IPI00384857	54963	cytoplasm	0.993573
IPI00006213	53360	nuclear	IPI00302238	58169	nuclear	0.992244
IPI00217930	57528	nuclear	IPI00024970	57338	nuclear	0.993531
IPI00020513	57572	cytoplasm	IPI00017297	52032	nuclear	0.99578
IPI00296421	51222	cytoplasm	IPI00021840	55747	cytoplasm	0.993905
IPI00013290	54364	nuclear	IPI00296362	54454	nuclear	0.997497
IPI00414262	52247	cytoplasm	IPI00296388	56827	nuclear	0.999044
IPI00006077	53821	nuclear	IPI00431698	53152	nuclear	0.994216
IPI00291802	55393	cytoplasm	IPI00294391	56774	cytoplasm	0.998124
IPI00385377	50840	cytoplasm	IPI00166487	51313	nuclear	0.996441
IPI00016472	51996	nuclear	IPI00413734	51866	nuclear	0.99407
IPI00004557	54255	cytoplasm	IPI00304589	58236	cytoplasm	0.993981
IPI00646058	55643	nuclear	IPI00470941	55234	cytoplasm	0.991113
IPI00004233	54579	nuclear	IPI00010141	57312	cytoplasm	0.99229
IPI00006374	57955	cytoplasm	IPI00006987	54130	nuclear	0.993977
IPI00163729	54786	cytoplasm	IPI00234252	52054	nuclear	0.994709
IPI00328929	55435	nuclear	IPI00009975	55087	cytoplasm	0.995033
IPI00384463	51969	nuclear	IPI00021812	55939	nuclear	0.997459
IPI00002569	52693	cytoplasm	IPI00552897	57412	nuclear	0.993821
IPI00022145	57295	cytoplasm	IPI00010141	57312	cytoplasm	0.994225
IPI00409590	53708	nuclear	IPI00006374	57955	cytoplasm	0.996325
IPI00002569	52693	cytoplasm	IPI00004472	55144	cytoplasm	0.996713
IPI00016910	55962	nuclear	IPI00009866	56281	nuclear	0.993393
IPI00237884	56163	cytoplasm	IPI00022373	51915	cytoplasm	0.991637
IPI00384857	54963	cytoplasm	IPI00166518	52244	nuclear	0.997472
IPI00031369	53138	cytoplasm	IPI00032355	53371	nuclear	0.991729
IPI00410034	57944	cytoplasm	IPI00410034	52717	nuclear	0.992293
IPI00029601	50940	cytoplasm	IPI00182469	56165	nuclear	0.991276
IPI00013185	54150	cytoplasm	IPI00005477	54309	nuclear	0.994312
IPI00216049	54603	nuclear	IPI00021812	55315	cytoplasm	0.995577
IPI00464978	53356	cytoplasm	IPI00464978	54720	cytoplasm	1
IPI00007402	52212	nuclear	IPI00328929	51282	nuclear	0.995229
IPI00297579	57122	nuclear	IPI00021812	53247	cytoplasm	0.995357
IPI00217661	57768	nuclear	IPI00011675	53619	nuclear	0.992652
IPI00218097	57473	cytoplasm	IPI00291802	55393	cytoplasm	0.990687
IPI00006213	54128	cytoplasm	IPI00304589	51605	cytoplasm	0.995057
IPI00217121	52646	nuclear	IPI00410013	56662	nuclear	0.99116
IPI00216049	57905	cytoplasm	IPI00296153	54993	cytoplasm	0.991479
IPI00032064	53486	nuclear	IPI00009866	56281	nuclear	0.992716
IPI00179473	52722	nuclear	IPI00237884	55252	nuclear	0.994506
IPI00045914	56309	nuclear	IPI00304589	51859	nuclear	0.991636
IPI00169307	52141	nuclear	IPI00302238	55834	nuclear	0.995128
IPI00297851	56706	nuclear	IPI00021405	53173	nuclear	0.991994
IPI00217957	55993	nuclear	IPI00304589	55302	cytoplasm	0.993889
IPI00007402	54678	nuclear	IPI00013788	57156	cytoplasm	0.994898
IPI00000858	58097	nuclear	IPI00032355	53371	nuclear	0.991328
IPI00220901	52665	cytoplasm	IPI00335824	51685	nuclear	0.993226
IPI00239407	52021	cytoplasm	IPI00021786	54384	cytoplasm	0.998671
IPI00555610	54968	cytoplasm	IPI00021417	58188	cytoplasm	0.991219
IPI00157643	54953	cytoplasm	IPI00028065	55887	cytoplasm	0.99244
IPI00045914	53866	nuclear	IPI00419847	53906	cytoplasm	0.990534
IPI00016932	57906	cytoplasm	IPI00010141	57312	cytoplasm	0.990107
IPI00017297	55365	nuclear	IPI00009975	55087	cytoplasm	0.993313
IPI00305267	55294	nuclear	IPI00301618	52852	cytoplasm	0.998542
IPI00239407	52021	cytoplasm	IPI00000858	58097	nuclear	0.99793
IPI00555610	54968	cytoplasm	IPI00029515	56080	nuclear	0.997406
IPI00297241	53282	nuclear	IPI00061989	52360	nuclear	0.992527
IPI00479997	56624	nuclear	IPI00029778	55401	nuclear	0.991726
IPI00220109	53056	nuclear	IPI00166487	51313	nuclear	0.996456
IPI00033054	52874	nuclear	IPI00004472	55144	cytoplasm	0.994188
IPI00294065	54086	cytoplasm	IPI00298731	55039	nuclear	0.998306
IPI00031241	58106	nuclear	IPI00019196	51934	cytoplasm	0.990144
IPI00337315	50809	nuclear	IPI00005539	51722	nuclear	0.995792
IPI00307165	55085	cytoplasm	IPI00060715	53339	cytoplasm	0.996378
IPI00032064	52118	nuclear	IPI00004472	55144	cytoplasm	0.99776
IPI00410034	52717	nuclear	IPI00410034	54757	nuclear	0.998598
IPI00024825	52186	nuclear	IPI00168527	57419	cytoplasm	0.998968
IPI00009542	55341	cytoplasm	IPI00015578	52027	cytoplasm	0.999343
IPI00093253	51293	cytoplasm	IPI00021840	52630	cytoplasm	0.998044
IPI00004472	52805	cytoplasm	IPI00470941	55234	cytoplasm	0.99108
IPI00021812	53343	cytoplasm	IPI00011675	53621	nuclear	0.995304
IPI00180154	54853	nuclear	IPI00029764	52912	nuclear	0.994646
IPI00004557	52300	cytoplasm	IPI00304589	58236	cytoplasm	0.99823
IPI00031670	57743	cytoplasm	IPI00455192	58023	cytoplasm	0.992436
IPI00218161	53375	cytoplasm	IPI00026546	58189	cytoplasm	0.99789
IPI00013174	56419	nuclear	IPI00021840	55750	cytoplasm	0.990734
IPI00033054	55671	nuclear	IPI00004472	52805	cytoplasm	0.992572
IPI00170770	54945	nuclear	IPI00464978	53356	cytoplasm	0.995283
IPI00001466	55317	cytoplasm	IPI00065931	55370	cytoplasm	0.996041
IPI00335824	51685	nuclear	IPI00335824	56879	nuclear	0.991357
IPI00093253	51293	cytoplasm	IPI00097495	56988	cytoplasm	0.99218
IPI00148057	51018	nuclear	IPI00007675	56908	cytoplasm	0.997125
IPI00018274	51261	cytoplasm	IPI00177498	51516	cytoplasm	0.990341
IPI00385377	50840	cytoplasm	IPI00004557	52499	cytoplasm	0.99906
IPI00328715	57834	cytoplasm	IPI00217851	55940	cytoplasm	0.999619
IPI00022348	55963	cytoplasm	IPI00028122	53435	nuclear	0.999421
IPI00004557	56797	nuclear	IPI00470941	56681	nuclear	0.998928
IPI00043201	50928	nuclear	IPI00023649	57990	nuclear	0.999455
IPI00001466	52906	cytoplasm	IPI00375814	53443	nuclear	0.999708
IPI00017297	53231	nuclear	IPI00017297	52485	nuclear	0.998018
IPI00010141	57312	cytoplasm	IPI00004472	55144	cytoplasm	0.994874
IPI00307649	54382	nuclear	IPI00425404	53890	nuclear	0.991138
IPI00013290	54364	nuclear	IPI00464978	54720	cytoplasm	0.991157
IPI00006937	57869	cytoplasm	IPI00148096	52129	nuclear	0.998628
IPI00004233	54579	nuclear	IPI00021812	57238	nuclear	0.990669
IPI00016472	51996	nuclear	IPI00218696	54673	nuclear	0.995111
IPI00021840	57840	cytoplasm	IPI00019196	51934	cytoplasm	0.995213
IPI00031241	58106	nuclear	IPI00021840	55747	cytoplasm	0.995436
IPI00291802	55393	cytoplasm	IPI00019196	54811	nuclear	0.993868
IPI00647185	56773	nuclear	IPI00007334	51917	nuclear	0.992568
IPI00142716	50857	cytoplasm	IPI00003519	57428	cytoplasm	0.9925
IPI00002569	57647	cytoplasm	IPI00004472	52805	cytoplasm	0.997331
IPI00004472	52805	cytoplasm	IPI00032003	51079	nuclear	0.991978
IPI00008137	53705	nuclear	IPI00216049	57690	nuclear	0.99698
IPI00004557	52499	cytoplasm	IPI00065931	53229	cytoplasm	0.998399
IPI00464978	54720	cytoplasm	IPI00470941	55234	cytoplasm	0.992165
IPI00020771	56176	nuclear	IPI00083708	55570	nuclear	0.994605
IPI00335824	51685	nuclear	IPI00023649	57990	nuclear	0.999494
IPI00022145	57295	cytoplasm	IPI00007675	56908	cytoplasm	0.991074
IPI00023191	57206	cytoplasm	IPI00025512	51083	cytoplasm	0.994327
IPI00021840	52630	cytoplasm	IPI00019196	53460	nuclear	0.995427
IPI00218097	57473	cytoplasm	IPI00024601	52061	nuclear	0.993612
IPI00017030	56392	nuclear	IPI00164672	51581	cytoplasm	0.990332
IPI00001466	52906	cytoplasm	IPI00387015	54934	cytoplasm	0.990597
IPI00644502	52949	nuclear	IPI00166487	51313	nuclear	0.995893
IPI00016597	56062	cytoplasm	IPI00478127	58237	cytoplasm	0.998314
IPI00027280	56694	nuclear	IPI00026673	57526	nuclear	0.997117
IPI00006077	53821	nuclear	IPI00304589	51711	nuclear	0.991725
IPI00425404	53890	nuclear	IPI00394829	54943	nuclear	0.991721
IPI00004419	53163	nuclear	IPI00384418	54322	cytoplasm	0.99003
IPI00028122	53435	nuclear	IPI00011663	56707	cytoplasm	0.991154
IPI00017297	54396	nuclear	IPI00304589	51860	cytoplasm	0.992719
IPI00394829	54943	nuclear	IPI00298935	56393	cytoplasm	0.994388
IPI00218097	54180	cytoplasm	IPI00032064	51058	nuclear	0.998758
IPI00217957	55993	nuclear	IPI00025512	51083	cytoplasm	0.991089
IPI00333858	54211	nuclear	IPI00438170	55543	cytoplasm	0.990494
IPI00385377	50840	cytoplasm	IPI00304589	51605	cytoplasm	0.995273
IPI00333858	54211	nuclear	IPI00479009	56295	cytoplasm	0.996172
IPI00425404	53890	nuclear	IPI00006213	53360	nuclear	0.991181
IPI00006077	53821	nuclear	IPI00009975	55087	cytoplasm	0.991056
IPI00335824	58053	nuclear	IPI00021812	57238	nuclear	0.990479
IPI00169434	55336	cytoplasm	IPI00646058	55643	nuclear	0.990887
IPI00290110	55807	nuclear	IPI00082831	50760	nuclear	0.993154
IPI00031369	53138	cytoplasm	IPI00029778	55401	nuclear	0.990882
IPI00010700	57048	cytoplasm	IPI00470559	57420	cytoplasm	0.996165
IPI00148057	51018	nuclear	IPI00470941	55234	cytoplasm	0.992413
IPI00017450	50875	cytoplasm	IPI00306301	54654	nuclear	0.992807
IPI00006213	53313	cytoplasm	IPI00375814	53443	nuclear	0.9976
IPI00329152	54373	cytoplasm	IPI00083708	55570	nuclear	0.999035
IPI00550206	58085	nuclear	IPI00298935	56393	cytoplasm	0.998369
IPI00297851	56706	nuclear	IPI00019196	54811	nuclear	0.992236
IPI00555610	54968	cytoplasm	IPI00296388	55275	nuclear	0.993936
IPI00006213	53360	nuclear	IPI00021405	53173	nuclear	0.99068
IPI00328753	57488	nuclear	IPI00290854	52689	nuclear	0.996373
IPI00218097	54181	nuclear	IPI00021812	58258	cytoplasm	0.992312
IPI00024970	53391	nuclear	IPI00024970	53396	nuclear	0.99756
IPI00181006	54275	cytoplasm	IPI00455192	58023	cytoplasm	0.994408
IPI00019380	55912	cytoplasm	IPI00413976	56439	cytoplasm	0.994594
IPI00152083	57163	cytoplasm	IPI00411753	51425	nuclear	0.991139
IPI00006937	57869	cytoplasm	IPI00000858	58097	nuclear	0.991561
IPI00220109	53056	nuclear	IPI00004557	55832	cytoplasm	0.994633
IPI00148057	51018	nuclear	IPI00552897	57412	nuclear	0.998117
IPI00464978	54330	cytoplasm	IPI00644502	52949	nuclear	0.997789
IPI00152977	52894	nuclear	IPI00409590	53708	nuclear	0.999869
IPI00442033	55759	nuclear	IPI00007941	55892	nuclear	0.993992
IPI00031670	57743	cytoplasm	IPI00021840	56663	nuclear	0.998864
IPI00029515	56080	nuclear	IPI00296388	55275	nuclear	0.995616
IPI00464952	54204	nuclear	IPI00220109	56738	nuclear	0.991836
IPI00020513	55928	nuclear	IPI00006079	52972	nuclear	0.993112
IPI00552897	57412	nuclear	IPI00304589	53872	cytoplasm	0.997664
IPI00291802	55393	cytoplasm	IPI00298731	55039	nuclear	0.996473
IPI00306825	56119	cytoplasm	IPI00464978	54720	cytoplasm	0.99956
IPI00294065	54086	cytoplasm	IPI00031670	57743	cytoplasm	0.99336
IPI00021840	52630	cytoplasm	IPI00298935	56393	cytoplasm	0.990361
IPI00011663	51713	cytoplasm	IPI00011663	52446	cytoplasm	1
IPI00021812	53191	nuclear	IPI00011675	53807	nuclear	0.99458
IPI00004233	54579	nuclear	IPI00148057	51018	nuclear	0.994224
IPI00003406	52988	nuclear	IPI00010700	57048	cytoplasm	0.99448
IPI00028122	53435	nuclear	IPI00011663	51713	cytoplasm	0.991154
IPI00169434	55336	cytoplasm	IPI00011675	53621	nuclear	0.990957
IPI00239407	51911	nuclear	IPI00217957	55993	nuclear	0.998883
IPI00004557	52300	cytoplasm	IPI00375814	53443	nuclear	0.991995
IPI00021840	57840	cytoplasm	IPI00021840	55747	cytoplasm	0.998848
IPI00218097	54180	cytoplasm	IPI00152083	57163	cytoplasm	0.992972
IPI00644502	52949	nuclear	IPI00045914	53866	nuclear	0.999657
IPI00029601	57401	nuclear	IPI00026320	56600	cytoplasm	0.997424
IPI00032064	52118	nuclear	IPI00032003	51079	nuclear	0.997321
IPI00217121	54565	nuclear	IPI00071188	55698	cytoplasm	0.99169
IPI00295502	51916	nuclear	IPI00021840	56473	cytoplasm	0.996758
IPI00021812	57238	nuclear	IPI00032064	52118	nuclear	0.99386
IPI00184330	53868	cytoplasm	IPI00184330	54734	cytoplasm	1
IPI00425404	53890	nuclear	IPI00217957	55993	nuclear	0.997496
IPI00017297	52485	nuclear	IPI00018274	51857	nuclear	0.991371
IPI00013891	53684	nuclear	IPI00045914	53866	nuclear	0.991598
IPI00022348	55458	cytoplasm	IPI00017297	55365	nuclear	0.99776
IPI00021840	56663	nuclear	IPI00025512	51083	cytoplasm	0.993947
IPI00383574	52911	nuclear	IPI00045914	56309	nuclear	0.990172
IPI00642786	56964	nuclear	IPI00470559	51233	nuclear	0.993235
IPI00306471	55404	nuclear	IPI00025512	54011	cytoplasm	0.993511
IPI00217001	53787	cytoplasm	IPI00184330	54734	cytoplasm	0.993483
IPI00063605	54688	cytoplasm	IPI00021320	57103	nuclear	0.992107
IPI00419847	53906	cytoplasm	IPI00065931	53229	cytoplasm	0.99707
IPI00001466	52906	cytoplasm	IPI00304589	54681	cytoplasm	0.991749
IPI00013290	54364	nuclear	IPI00010700	57048	cytoplasm	0.997733
IPI00003406	52988	nuclear	IPI00169434	55336	cytoplasm	0.990031
IPI00003406	52988	nuclear	IPI00470941	55234	cytoplasm	0.999195
IPI00305267	51201	nuclear	IPI00304589	58236	cytoplasm	0.992956
IPI00219301	51681	cytoplasm	IPI00019196	54811	nuclear	0.994275
IPI00384857	54963	cytoplasm	IPI00060715	53339	cytoplasm	0.992572
IPI00334775	52154	cytoplasm	IPI00022373	51915	cytoplasm	0.991206
IPI00217121	52260	nuclear	IPI00464978	53356	cytoplasm	0.999789
IPI00307733	56563	nuclear	IPI00006213	54128	cytoplasm	0.998158
IPI00216348	50881	cytoplasm	IPI00456750	52695	cytoplasm	0.992753
IPI00479997	50872	nuclear	IPI00376963	54514	cytoplasm	0.995305
IPI00018274	58202	nuclear	IPI00006196	52016	cytoplasm	0.992892
IPI00006196	52016	cytoplasm	IPI00011593	57019	nuclear	0.998388
IPI00033054	52874	nuclear	IPI00016932	57906	cytoplasm	0.990077
IPI00218097	55449	cytoplasm	IPI00305267	55294	nuclear	0.99738
IPI00010141	57312	cytoplasm	IPI00004472	52805	cytoplasm	0.994874
IPI00179473	55611	nuclear	IPI00023649	57990	nuclear	0.991097
IPI00470559	51233	nuclear	IPI00021812	57084	nuclear	0.997078
IPI00410693	54690	nuclear	IPI00411753	51425	nuclear	0.997088
IPI00031670	57743	cytoplasm	IPI00008338	53023	cytoplasm	0.990059
IPI00290110	54498	nuclear	IPI00301618	55779	cytoplasm	0.995653
IPI00239407	51911	nuclear	IPI00029515	56080	nuclear	0.994416
IPI00301503	54051	nuclear	IPI00025512	57151	cytoplasm	0.99499
IPI00007334	55541	cytoplasm	IPI00025512	54011	cytoplasm	0.992974
IPI00220109	56738	nuclear	IPI00002386	51437	cytoplasm	0.999658
IPI00010141	57312	cytoplasm	IPI00304589	53872	cytoplasm	0.997887
IPI00004557	52300	cytoplasm	IPI00419847	58009	cytoplasm	0.999032
IPI00294742	51838	cytoplasm	IPI00329152	54373	cytoplasm	0.997122
IPI00607722	54855	nuclear	IPI00024062	53596	nuclear	0.997002
IPI00219301	51681	cytoplasm	IPI00455192	58023	cytoplasm	0.995643
IPI00479997	56624	nuclear	IPI00021417	57639	nuclear	0.996159
IPI00027035	56843	cytoplasm	IPI00328867	57457	nuclear	0.991984
IPI00239407	51911	nuclear	IPI00425404	53890	nuclear	0.99715
IPI00218097	54180	cytoplasm	IPI00333858	53841	nuclear	0.99537
IPI00005477	54309	nuclear	IPI00296388	56827	nuclear	0.991842
IPI00006213	53360	nuclear	IPI00021812	53247	cytoplasm	0.996155
IPI00017450	53511	cytoplasm	IPI00013894	55984	nuclear	0.993621
IPI00456359	52628	cytoplasm	IPI00016932	57906	cytoplasm	0.998374
IPI00464978	53356	cytoplasm	IPI00411635	53237	cytoplasm	0.997271
IPI00004233	58151	nuclear	IPI00021812	57238	nuclear	0.990462
IPI00017297	55365	nuclear	IPI00328929	55435	nuclear	0.994865
IPI00181006	54275	cytoplasm	IPI00438170	55543	cytoplasm	0.992909
IPI00020513	57572	cytoplasm	IPI00456750	57819	nuclear	0.991627
IPI00441964	53459	nuclear	IPI00018274	51444	nuclear	0.996759
IPI00411614	57738	cytoplasm	IPI00184330	56109	nuclear	0.993509
IPI00004557	54255	cytoplasm	IPI00065931	55490	cytoplasm	0.998953
IPI00014298	57326	nuclear	IPI00014298	57067	nuclear	1
IPI00021417	57639	nuclear	IPI00301421	56458	nuclear	0.990763
IPI00031618	56742	cytoplasm	IPI00021327	50038	cytoplasm	0.992961
IPI00218097	55449	cytoplasm	IPI00301618	52852	cytoplasm	0.99831
IPI00383574	52911	nuclear	IPI00299263	52573	cytoplasm	0.990153
IPI00016597	56062	cytoplasm	IPI00455192	58023	cytoplasm	0.995683
IPI00333858	52680	nuclear	IPI00298731	55039	nuclear	0.990504
IPI00148096	52129	nuclear	IPI00217957	55993	nuclear	0.999546
IPI00033054	52874	nuclear	IPI00004233	54579	nuclear	0.997335
IPI00217121	53832	nuclear	IPI00643818	55967	nuclear	0.994967
IPI00006213	53313	cytoplasm	IPI00419847	53906	cytoplasm	0.996712
IPI00464952	54204	nuclear	IPI00004472	52805	cytoplasm	0.998019
IPI00306301	54654	nuclear	IPI00020771	56176	nuclear	0.995405
IPI00295502	52014	nuclear	IPI00028065	55887	cytoplasm	0.99411
IPI00149964	56991	nuclear	IPI00419531	51472	nuclear	0.999756
IPI00004557	50883	cytoplasm	IPI00016597	56062	cytoplasm	0.991506
IPI00016597	56062	cytoplasm	IPI00477535	51633	cytoplasm	0.993456
IPI00401282	57890	nuclear	IPI00185919	53755	nuclear	0.992407
IPI00296421	58254	cytoplasm	IPI00643818	55967	nuclear	0.990764
IPI00307733	56563	nuclear	IPI00218696	54241	nuclear	0.99134
IPI00003519	57428	cytoplasm	IPI00304589	58236	cytoplasm	0.990434
IPI00385377	50840	cytoplasm	IPI00043370	54124	nuclear	0.997491
IPI00399054	57830	cytoplasm	IPI00304875	52992	cytoplasm	0.997197
IPI00307165	55085	cytoplasm	IPI00022145	55557	cytoplasm	0.998497
IPI00464952	54204	nuclear	IPI00033054	52874	nuclear	0.997961
IPI00234252	55012	nuclear	IPI00234252	52054	nuclear	0.99178
IPI00479009	56295	cytoplasm	IPI00299263	52573	cytoplasm	0.996012
IPI00152977	52894	nuclear	IPI00015526	58170	nuclear	0.991605
IPI00219430	56776	nuclear	IPI00550206	58085	nuclear	0.994537
IPI00023330	51506	cytoplasm	IPI00410693	54690	nuclear	0.993001
IPI00005826	51424	cytoplasm	IPI00291930	56977	cytoplasm	0.995965
IPI00328929	51282	nuclear	IPI00021812	50794	nuclear	0.990471
IPI00294742	51838	cytoplasm	IPI00301561	54758	cytoplasm	0.997339
IPI00410034	51417	cytoplasm	IPI00410034	54757	nuclear	0.994844
IPI00217001	50988	cytoplasm	IPI00184330	54734	cytoplasm	0.993483
IPI00333858	54211	nuclear	IPI00025512	57281	nuclear	0.99017
IPI00307733	56563	nuclear	IPI00464978	54330	cytoplasm	0.997671
IPI00033054	55671	nuclear	IPI00033054	52874	nuclear	0.997744
IPI00164672	51581	cytoplasm	IPI00009975	55087	cytoplasm	0.990676
IPI00002569	50939	cytoplasm	IPI00010141	57312	cytoplasm	0.993849
IPI00555610	54817	nuclear	IPI00399054	57830	cytoplasm	0.994286
IPI00479997	50872	nuclear	IPI00384418	54322	cytoplasm	0.990751
IPI00304589	58236	cytoplasm	IPI00065931	55490	cytoplasm	0.997916
IPI00181006	54275	cytoplasm	IPI00328929	55435	nuclear	0.999239
IPI00019471	50800	cytoplasm	IPI00021327	50038	cytoplasm	0.996057
IPI00028122	53435	nuclear	IPI00304409	51477	cytoplasm	0.993488
IPI00017450	50875	cytoplasm	IPI00021076	56728	nuclear	0.991375
IPI00023330	51506	cytoplasm	IPI00291802	55393	cytoplasm	0.992857
IPI00010700	57048	cytoplasm	IPI00411635	53237	cytoplasm	0.990089
IPI00021812	54062	nuclear	IPI00032064	50870	cytoplasm	0.993198
IPI00084746	56855	nuclear	IPI00024970	57338	nuclear	0.995591
IPI00395737	55903	nuclear	IPI00021954	53670	cytoplasm	0.994692
IPI00002591	56592	cytoplasm	IPI00384541	55388	nuclear	0.994248
IPI00307649	54382	nuclear	IPI00021840	52630	cytoplasm	0.994551
IPI00291802	55393	cytoplasm	IPI00306471	55404	nuclear	0.995351
IPI00216049	57905	cytoplasm	IPI00555619	51413	nuclear	0.995974
IPI00297579	57122	nuclear	IPI00302238	55834	nuclear	0.997397
IPI00026089	57927	nuclear	IPI00398505	53873	nuclear	0.995907
IPI00410693	54690	nuclear	IPI00025512	54011	cytoplasm	0.994726
IPI00396279	57371	cytoplasm	IPI00478127	58237	cytoplasm	0.99974
IPI00294065	54086	cytoplasm	IPI00328929	55435	nuclear	0.996578
IPI00644502	52949	nuclear	IPI00065931	53229	cytoplasm	0.992751
IPI00152011	56483	cytoplasm	IPI00171636	50944	cytoplasm	0.994802
IPI00000858	58097	nuclear	IPI00296388	55275	nuclear	0.996493
IPI00031023	54119	cytoplasm	IPI00011593	57019	nuclear	0.997982
IPI00148096	52129	nuclear	IPI00291916	55344	nuclear	0.994946
IPI00021417	57639	nuclear	IPI00021840	58022	cytoplasm	0.994106
IPI00170770	54945	nuclear	IPI00470559	57420	cytoplasm	0.997415
IPI00464978	54330	cytoplasm	IPI00419847	58009	cytoplasm	0.996932
IPI00021840	56663	nuclear	IPI00019196	53460	nuclear	0.994769
IPI00387015	54934	cytoplasm	IPI00464978	54330	cytoplasm	0.991722
IPI00024601	52061	nuclear	IPI00016597	56062	cytoplasm	0.992995
IPI00333858	54211	nuclear	IPI00032064	51058	nuclear	0.998076
IPI00296432	53008	cytoplasm	IPI00217001	50988	cytoplasm	0.994611
IPI00181006	54275	cytoplasm	IPI00013174	56419	nuclear	0.993922
IPI00002569	57647	cytoplasm	IPI00021812	57238	nuclear	0.993134
IPI00033054	52874	nuclear	IPI00003406	52988	nuclear	0.992413
IPI00004557	55832	cytoplasm	IPI00419847	58009	cytoplasm	0.996922
IPI00004557	52499	cytoplasm	IPI00304589	58236	cytoplasm	0.99823
IPI00185919	56174	nuclear	IPI00007334	51917	nuclear	0.998302
IPI00031023	54119	cytoplasm	IPI00030531	52353	cytoplasm	0.992071
IPI00387015	54934	cytoplasm	IPI00255778	58181	cytoplasm	0.996571
IPI00029601	57401	nuclear	IPI00333420	52002	cytoplasm	0.993974
IPI00642786	56964	nuclear	IPI00017297	52485	nuclear	0.997274
IPI00060715	53339	cytoplasm	IPI00013185	54150	cytoplasm	0.99034
IPI00023191	57206	cytoplasm	IPI00299263	52573	cytoplasm	0.994012
IPI00410034	53800	nuclear	IPI00162646	56760	nuclear	0.995923
IPI00045914	56309	nuclear	IPI00019196	54811	nuclear	0.993564
IPI00555610	54817	nuclear	IPI00032064	50870	cytoplasm	0.991563
IPI00307165	55085	cytoplasm	IPI00296388	56827	nuclear	0.991379
IPI00023330	51506	cytoplasm	IPI00291916	55344	nuclear	0.990913
IPI00335824	58053	nuclear	IPI00026673	57526	nuclear	0.998602
IPI00239407	52021	cytoplasm	IPI00217957	55993	nuclear	0.990723
IPI00021417	57639	nuclear	IPI00074893	52644	nuclear	0.99307
IPI00239407	51911	nuclear	IPI00025512	51083	cytoplasm	0.993334
IPI00425562	51364	cytoplasm	IPI00296421	58254	cytoplasm	0.996641
IPI00643014	57950	nuclear	IPI00104050	50969	nuclear	0.993835
IPI00307733	56563	nuclear	IPI00375814	53443	nuclear	0.998308
IPI00152083	57163	cytoplasm	IPI00291916	55344	nuclear	0.991404
IPI00021812	55530	nuclear	IPI00334191	56069	cytoplasm	0.997183
IPI00002569	57540	cytoplasm	IPI00007675	56908	cytoplasm	0.996606
IPI00216049	57905	cytoplasm	IPI00093253	51293	cytoplasm	0.992763
IPI00295502	51916	nuclear	IPI00013290	54364	nuclear	0.997969
IPI00306186	56929	nuclear	IPI00184330	56109	nuclear	0.993215
IPI00414262	52247	cytoplasm	IPI00410013	56662	nuclear	0.998506
IPI00003406	52988	nuclear	IPI00410013	56662	nuclear	0.997917
IPI00017297	55345	cytoplasm	IPI00002386	51437	cytoplasm	0.992694
IPI00410013	56662	nuclear	IPI00021840	56473	cytoplasm	0.995425
IPI00395737	55903	nuclear	IPI00478127	58237	cytoplasm	0.995869
IPI00307591	52381	nuclear	IPI00007334	58018	nuclear	0.992406
IPI00148057	51018	nuclear	IPI00002386	51437	cytoplasm	0.994505
IPI00291802	55393	cytoplasm	IPI00478127	58237	cytoplasm	0.993778
IPI00333858	54211	nuclear	IPI00025512	54011	cytoplasm	0.9948
IPI00555610	54968	cytoplasm	IPI00217957	55993	nuclear	0.992842
IPI00307649	54382	nuclear	IPI00294065	54086	cytoplasm	0.993024
IPI00005826	51424	cytoplasm	IPI00005826	52255	cytoplasm	1
IPI00001466	55317	cytoplasm	IPI00304589	54691	cytoplasm	0.991749
IPI00171636	50944	cytoplasm	IPI00470941	56681	nuclear	0.991247
IPI00384857	54963	cytoplasm	IPI00000858	58097	nuclear	0.992875
IPI00220109	53056	nuclear	IPI00394926	57609	nuclear	0.990981
IPI00021812	57238	nuclear	IPI00007334	54243	nuclear	0.993636
IPI00333858	52680	nuclear	IPI00456750	51156	nuclear	0.995342
IPI00025516	56447	nuclear	IPI00177938	50767	cytoplasm	0.998289
IPI00021417	53416	nuclear	IPI00410693	51116	cytoplasm	0.991572
IPI00239407	52021	cytoplasm	IPI00025512	56127	nuclear	0.997645
IPI00395737	55903	nuclear	IPI00396279	57371	cytoplasm	0.996793
IPI00031670	57743	cytoplasm	IPI00550206	58085	nuclear	0.995722
IPI00021812	55315	cytoplasm	IPI00021812	51975	nuclear	0.995795
IPI00220109	53056	nuclear	IPI00419847	53906	cytoplasm	0.992286
IPI00029601	57401	nuclear	IPI00239407	51910	nuclear	0.995227
IPI00218097	54181	nuclear	IPI00026673	57526	nuclear	0.992307
IPI00020513	57431	cytoplasm	IPI00292009	55974	cytoplasm	0.993189
IPI00097495	56988	cytoplasm	IPI00019196	53460	nuclear	0.995451
IPI00031670	57743	cytoplasm	IPI00021840	52630	cytoplasm	0.998026
IPI00219430	56776	nuclear	IPI00019196	53460	nuclear	0.996539
IPI00182540	56631	nuclear	IPI00289776	52362	cytoplasm	0.997563
IPI00004233	58151	nuclear	IPI00148057	51018	nuclear	0.998907
IPI00026496	51950	cytoplasm	IPI00021076	56728	nuclear	0.995256
IPI00006620	56011	nuclear	IPI00642175	56725	nuclear	0.994893
IPI00218097	57473	cytoplasm	IPI00384541	55388	nuclear	0.993364
IPI00017450	53510	nuclear	IPI00002857	51251	nuclear	0.992804
IPI00414262	52247	cytoplasm	IPI00013185	54150	cytoplasm	0.993188
IPI00328715	57834	cytoplasm	IPI00002569	57647	cytoplasm	0.998625
IPI00011675	53621	nuclear	IPI00396057	54039	nuclear	0.992908
IPI00152011	56483	cytoplasm	IPI00026673	57526	nuclear	0.992404
IPI00031241	58106	nuclear	IPI00304409	51477	cytoplasm	0.996754
IPI00409590	53708	nuclear	IPI00021812	54062	nuclear	0.993502
IPI00177938	50767	cytoplasm	IPI00000858	58097	nuclear	0.998437
IPI00439194	52623	cytoplasm	IPI00004233	58151	nuclear	0.996424
IPI00178150	54122	nuclear	IPI00413976	53142	nuclear	0.999104
IPI00022348	55963	cytoplasm	IPI00016597	56062	cytoplasm	0.996178
IPI00018274	56987	nuclear	IPI00329152	54373	cytoplasm	0.990813
IPI00239407	51911	nuclear	IPI00166491	54155	nuclear	0.997078
IPI00166518	52244	nuclear	IPI00294391	56774	cytoplasm	0.99064
IPI00028122	54805	nuclear	IPI00177498	51774	nuclear	0.991144
IPI00292953	56620	nuclear	IPI00295502	56293	nuclear	0.994263
IPI00290110	54498	nuclear	IPI00024825	52186	nuclear	0.999599
IPI00002569	57540	cytoplasm	IPI00419847	53928	cytoplasm	0.994533
IPI00239407	51911	nuclear	IPI00298935	56393	cytoplasm	0.99629
IPI00218097	54180	cytoplasm	IPI00023330	51506	cytoplasm	0.991416
IPI00307591	52381	nuclear	IPI00019196	54811	nuclear	0.992209
IPI00007402	52212	nuclear	IPI00001727	51708	nuclear	0.994566
IPI00024062	53596	nuclear	IPI00007334	57697	nuclear	0.991794
IPI00002569	50939	cytoplasm	IPI00007675	56908	cytoplasm	0.996606
IPI00385377	50840	cytoplasm	IPI00419847	58009	cytoplasm	0.999601
IPI00439194	52623	cytoplasm	IPI00002569	52693	cytoplasm	0.993872
IPI00017030	56392	nuclear	IPI00306471	54335	nuclear	0.990662
IPI00216348	50881	cytoplasm	IPI00029778	51627	nuclear	0.990689
IPI00074893	52644	nuclear	IPI00396057	54039	nuclear	0.990315
IPI00006213	54128	cytoplasm	IPI00304589	58236	cytoplasm	0.995057
IPI00218097	54181	nuclear	IPI00304589	53872	cytoplasm	0.997225
IPI00384418	54322	cytoplasm	IPI00082831	50760	nuclear	0.99651
IPI00026496	51950	cytoplasm	IPI00297235	57658	nuclear	0.99248
IPI00219430	56776	nuclear	IPI00555619	51413	nuclear	0.993053
IPI00093253	51293	cytoplasm	IPI00007334	58018	nuclear	0.996929
IPI00333858	53841	nuclear	IPI00164672	51581	cytoplasm	0.99753
IPI00296421	51222	cytoplasm	IPI00021840	57840	cytoplasm	0.992043
IPI00021812	58258	cytoplasm	IPI00552897	57412	nuclear	0.99227
IPI00302592	51530	cytoplasm	IPI00013174	56419	nuclear	0.99975
IPI00464978	51227	cytoplasm	IPI00419847	53906	cytoplasm	0.996932
IPI00237884	56163	cytoplasm	IPI00334775	52154	cytoplasm	0.99127
IPI00017450	53511	cytoplasm	IPI00294742	51838	cytoplasm	0.995737
IPI00045914	53866	nuclear	IPI00166487	51313	nuclear	0.995304
IPI00296432	53008	cytoplasm	IPI00001632	54679	cytoplasm	0.990342
IPI00006213	53360	nuclear	IPI00302238	55834	nuclear	0.991229
IPI00029515	56080	nuclear	IPI00148096	52129	nuclear	0.997758
IPI00301503	54051	nuclear	IPI00164672	51581	cytoplasm	0.991488
IPI00290110	57607	nuclear	IPI00028065	55887	cytoplasm	0.992401
IPI00218097	57473	cytoplasm	IPI00017030	56392	nuclear	0.992276
IPI00021812	54179	nuclear	IPI00030531	52353	cytoplasm	0.997872
IPI00413976	51118	cytoplasm	IPI00162646	56760	nuclear	0.994006
IPI00010438	54289	cytoplasm	IPI00328306	56609	nuclear	0.992724
IPI00295502	56293	nuclear	IPI00296388	55275	nuclear	0.995779
IPI00644502	52949	nuclear	IPI00419847	53906	cytoplasm	0.99035
IPI00219841	56145	cytoplasm	IPI00219841	51236	cytoplasm	1
IPI00021840	56663	nuclear	IPI00298731	55039	nuclear	0.997869
IPI00017297	55345	cytoplasm	IPI00552897	57412	nuclear	0.995423
IPI00002569	57540	cytoplasm	IPI00004472	55144	cytoplasm	0.997331
IPI00477825	54400	cytoplasm	IPI00334191	56069	cytoplasm	0.990533
IPI00384857	54963	cytoplasm	IPI00008575	52844	nuclear	0.990358
IPI00217121	52646	nuclear	IPI00438229	55425	nuclear	0.990338
IPI00395737	55903	nuclear	IPI00333858	54211	nuclear	0.993489
IPI00555610	54968	cytoplasm	IPI00413976	53142	nuclear	0.994241
IPI00063605	54688	cytoplasm	IPI00394829	54943	nuclear	0.991733
IPI00004472	52805	cytoplasm	IPI00438229	55425	nuclear	0.995991
IPI00234446	54146	cytoplasm	IPI00177498	56065	cytoplasm	0.990896
IPI00333858	54211	nuclear	IPI00025512	51083	cytoplasm	0.995052
IPI00438229	55425	nuclear	IPI00032003	51079	nuclear	0.991469
IPI00301503	54051	nuclear	IPI00396279	57371	cytoplasm	0.996246
IPI00304589	57126	nuclear	IPI00025512	54011	cytoplasm	0.994181
IPI00021954	53670	cytoplasm	IPI00438170	55543	cytoplasm	0.995048
IPI00017450	53510	nuclear	IPI00018274	56987	nuclear	0.991363
IPI00218097	54181	nuclear	IPI00008575	52844	nuclear	0.995266
IPI00021417	58188	cytoplasm	IPI00295502	56293	nuclear	0.990022
IPI00006213	54128	cytoplasm	IPI00065931	55490	cytoplasm	0.99939
IPI00004557	50883	cytoplasm	IPI00478127	58237	cytoplasm	0.993008
IPI00071188	55698	cytoplasm	IPI00083708	53053	cytoplasm	0.99457
IPI00384857	54963	cytoplasm	IPI00384857	52361	cytoplasm	1
IPI00000858	58097	nuclear	IPI00097495	56988	cytoplasm	0.992965
IPI00329152	54373	cytoplasm	IPI00297235	57658	nuclear	0.999878
IPI00185919	56174	nuclear	IPI00007334	57697	nuclear	0.995647
IPI00016932	57906	cytoplasm	IPI00032064	52118	nuclear	0.997064
IPI00029515	56080	nuclear	IPI00166491	54155	nuclear	0.997482
IPI00217121	52260	nuclear	IPI00013290	54364	nuclear	0.991794
IPI00024601	52061	nuclear	IPI00294065	54086	cytoplasm	0.996532
IPI00011069	58079	nuclear	IPI00384857	55709	nuclear	0.996943
IPI00017297	55365	nuclear	IPI00017030	56392	nuclear	0.992809
IPI00180305	52932	cytoplasm	IPI00060715	53339	cytoplasm	0.99106
IPI00026817	57141	cytoplasm	IPI00328306	56609	nuclear	0.995011
IPI00643014	57950	nuclear	IPI00465087	51158	nuclear	0.992397
IPI00217930	57528	nuclear	IPI00029778	55401	nuclear	0.993269
IPI00237884	54680	nuclear	IPI00306195	53266	nuclear	0.997416
IPI00290110	55807	nuclear	IPI00328306	56609	nuclear	0.997932
IPI00021840	56663	nuclear	IPI00291916	55344	nuclear	0.99847
IPI00290652	54367	nuclear	IPI00412993	53377	cytoplasm	0.991742
IPI00180305	52932	cytoplasm	IPI00328306	53923	nuclear	0.991765
IPI00456359	52628	cytoplasm	IPI00016932	53896	cytoplasm	0.998374
IPI00004557	50883	cytoplasm	IPI00395737	55903	nuclear	0.990618
IPI00304589	58236	cytoplasm	IPI00065931	53229	cytoplasm	0.997916
IPI00290110	57919	nuclear	IPI00082831	50760	nuclear	0.998216
IPI00218097	57473	cytoplasm	IPI00396279	57371	cytoplasm	0.991725
IPI00431698	53152	nuclear	IPI00478127	58237	cytoplasm	0.991191
IPI00401282	57890	nuclear	IPI00007334	51917	nuclear	0.997978
IPI00220219	56137	cytoplasm	IPI00022373	51915	cytoplasm	0.995723
IPI00021417	57639	nuclear	IPI00295502	51916	nuclear	0.993001
IPI00410013	56662	nuclear	IPI00470941	55234	cytoplasm	0.997702
IPI00218097	55449	cytoplasm	IPI00168527	57419	cytoplasm	0.995243
IPI00001466	52906	cytoplasm	IPI00304589	54691	cytoplasm	0.991749
IPI00152011	54540	cytoplasm	IPI00087375	54287	nuclear	0.994312
IPI00219430	56776	nuclear	IPI00028493	53220	nuclear	0.991761
IPI00218097	57473	cytoplasm	IPI00019196	53460	nuclear	0.991168
IPI00410013	56662	nuclear	IPI00008575	52844	nuclear	0.994766
IPI00217930	57528	nuclear	IPI00021840	56473	cytoplasm	0.992609
IPI00470559	57344	cytoplasm	IPI00084746	56855	nuclear	0.997421
IPI00410034	51418	nuclear	IPI00410034	54757	nuclear	0.99978
IPI00290110	55807	nuclear	IPI00061989	53697	nuclear	0.992001
IPI00018274	51261	cytoplasm	IPI00306933	58117	cytoplasm	0.996627
IPI00290110	56686	nuclear	IPI00295502	52014	nuclear	0.992706
IPI00003479	53767	cytoplasm	IPI00306186	56929	nuclear	0.997695
IPI00307733	56563	nuclear	IPI00304589	51605	cytoplasm	0.991444
IPI00307733	56563	nuclear	IPI00004557	52300	cytoplasm	0.992376
IPI00004557	52300	cytoplasm	IPI00464978	54330	cytoplasm	0.995843
IPI00025512	57151	cytoplasm	IPI00455192	58023	cytoplasm	0.99091
IPI00550206	58085	nuclear	IPI00045914	56309	nuclear	0.993041
IPI00001466	55317	cytoplasm	IPI00006213	54128	cytoplasm	0.996517
IPI00024825	52186	nuclear	IPI00304589	54691	cytoplasm	0.99285
IPI00328753	57488	nuclear	IPI00018274	51261	cytoplasm	0.995746
IPI00017297	51270	nuclear	IPI00008085	57724	nuclear	0.999762
IPI00152083	57163	cytoplasm	IPI00304589	55302	cytoplasm	0.992817
IPI00301294	52907	cytoplasm	IPI00292134	52670	cytoplasm	0.990805
IPI00217121	54565	nuclear	IPI00304875	52991	cytoplasm	0.990535
IPI00181006	54275	cytoplasm	IPI00384541	55388	nuclear	0.992545
IPI00170770	54945	nuclear	IPI00646058	55643	nuclear	0.994579
IPI00021954	53670	cytoplasm	IPI00006077	53821	nuclear	0.99288
[truncated: 2,909 more rows]
