# Supplementary material for: Towards the systematic discovery of signal transduction networks using phosphorylation dynamics data
Source: BMC Bioinformatics. 2010 May 7;11:232. doi: 10.1186/1471-2105-11-232 (PMC2875242; doi:10.1186/1471-2105-11-232)
Supplement: Additional file 2 — The dynamics-based network reconstructed for R > 0.98. [file 1471-2105-11-232-S2.XLS]

## Sheet: Table S2
Table S2. Dynamics-based network reconstructed by R > 0.98
IPI accession no.	Peptide ID	Extracted fraction	IPI accession no.	PepID	Extracted fraction	R > 0.98
IPI00020771	56176	nuclear	IPI00026496	51950	cytoplasm	0.998331
IPI00295502	56293	nuclear	IPI00550206	58085	nuclear	0.996223
IPI00017297	53072	nuclear	IPI00470559	51233	nuclear	0.993382
IPI00028122	53435	nuclear	IPI00025512	57151	cytoplasm	0.981417
IPI00179473	50882	nuclear	IPI00642175	56725	nuclear	0.99454
IPI00290542	5044	cytoplasm	IPI00470559	54837	cytoplasm	0.988331
IPI00017297	55365	nuclear	IPI00025512	57151	cytoplasm	0.980929
IPI00021812	58258	cytoplasm	IPI00021786	54384	cytoplasm	0.981842
IPI00395737	55903	nuclear	IPI00045511	55787	nuclear	0.996312
IPI00296432	53007	cytoplasm	IPI00021812	55339	cytoplasm	0.984904
IPI00026317	55865	nuclear	IPI00646058	55643	nuclear	0.990019
IPI00177938	50767	cytoplasm	IPI00291916	55344	nuclear	0.984933
IPI00032064	51625	cytoplasm	IPI00016249	57948	cytoplasm	0.987797
IPI00021840	52630	cytoplasm	IPI00097495	56988	cytoplasm	0.988212
IPI00302238	58169	nuclear	IPI00005477	54309	nuclear	0.980096
IPI00016932	53896	cytoplasm	IPI00021812	57238	nuclear	0.991791
IPI00029601	57401	nuclear	IPI00023191	57206	cytoplasm	0.986941
IPI00006213	53360	nuclear	IPI00019196	53460	nuclear	0.983834
IPI00218097	57473	cytoplasm	IPI00438170	55543	cytoplasm	0.988608
IPI00004557	55832	cytoplasm	IPI00043370	54124	nuclear	0.997183
IPI00006213	53360	nuclear	IPI00178150	54122	nuclear	0.995193
IPI00021812	51129	nuclear	IPI00021812	52598	nuclear	0.990033
IPI00333858	54211	nuclear	IPI00166518	52244	nuclear	0.982779
IPI00021840	52630	cytoplasm	IPI00045511	55787	nuclear	0.985035
IPI00555610	54817	nuclear	IPI00376963	54514	cytoplasm	0.981471
IPI00479997	50872	nuclear	IPI00643818	55967	nuclear	0.99216
IPI00021766	54325	cytoplasm	IPI00619921	55713	cytoplasm	0.987344
IPI00006196	52016	cytoplasm	IPI00030531	52353	cytoplasm	0.982653
IPI00291802	55393	cytoplasm	IPI00031670	57743	cytoplasm	0.994293
IPI00384857	54963	cytoplasm	IPI00306471	55404	nuclear	0.985953
IPI00017450	57369	cytoplasm	IPI00306301	54654	nuclear	0.991645
IPI00166491	54155	nuclear	IPI00025512	56127	nuclear	0.991294
IPI00023191	57206	cytoplasm	IPI00006213	53360	nuclear	0.982509
IPI00018274	53565	nuclear	IPI00328306	56609	nuclear	0.993447
IPI00007334	58018	nuclear	IPI00217957	55993	nuclear	0.993141
IPI00328306	53923	nuclear	IPI00217957	55993	nuclear	0.998819
IPI00021417	58188	cytoplasm	IPI00019380	52709	nuclear	0.984129
IPI00398012	58161	nuclear	IPI00291579	54077	nuclear	0.991106
IPI00335824	58053	nuclear	IPI00304589	53872	cytoplasm	0.995514
IPI00021812	50726	cytoplasm	IPI00007722	53208	cytoplasm	0.996316
IPI00297851	56706	nuclear	IPI00152083	57163	cytoplasm	0.986039
IPI00017030	56392	nuclear	IPI00025512	51083	cytoplasm	0.990738
IPI00013174	56419	nuclear	IPI00328929	55435	nuclear	0.99018
IPI00328753	57488	nuclear	IPI00021766	54325	cytoplasm	0.98166
IPI00181006	54275	cytoplasm	IPI00018274	51261	cytoplasm	0.98783
IPI00296432	53007	cytoplasm	IPI00184330	54734	cytoplasm	0.988197
IPI00307165	55085	cytoplasm	IPI00021812	54412	cytoplasm	0.98194
IPI00024825	52186	nuclear	IPI00065931	55490	cytoplasm	0.983314
IPI00029515	56080	nuclear	IPI00302238	58169	nuclear	0.980825
IPI00018274	54611	cytoplasm	IPI00032003	51079	nuclear	0.983598
IPI00031241	58106	nuclear	IPI00000155	57243	nuclear	0.985371
IPI00414262	52247	cytoplasm	IPI00021417	53244	cytoplasm	0.980132
IPI00297579	57122	nuclear	IPI00413976	53142	nuclear	0.98826
IPI00218161	53375	cytoplasm	IPI00555610	54817	nuclear	0.990504
IPI00291802	55393	cytoplasm	IPI00333858	52680	nuclear	0.983047
IPI00239407	52021	cytoplasm	IPI00304589	55302	cytoplasm	0.99484
IPI00023191	57206	cytoplasm	IPI00217957	55993	nuclear	0.999279
IPI00290110	56686	nuclear	IPI00166491	55910	nuclear	0.996284
IPI00008338	53023	cytoplasm	IPI00431698	53152	nuclear	0.997618
IPI00464978	54330	cytoplasm	IPI00004962	51461	nuclear	0.997826
IPI00456359	52628	cytoplasm	IPI00410013	56662	nuclear	0.986698
IPI00031618	56742	cytoplasm	IPI00082831	50760	nuclear	0.9886
IPI00465087	51158	nuclear	IPI00025512	54011	cytoplasm	0.994781
IPI00004472	55144	cytoplasm	IPI00002386	51437	cytoplasm	0.98665
IPI00425562	50833	cytoplasm	IPI00024272	54863	nuclear	0.988124
IPI00004557	54255	cytoplasm	IPI00464978	54330	cytoplasm	0.999893
IPI00010227	54228	nuclear	IPI00296388	56827	nuclear	0.990055
IPI00166491	55910	nuclear	IPI00083708	55570	nuclear	0.984775
IPI00555619	51413	nuclear	IPI00045914	56309	nuclear	0.994599
IPI00218161	53375	cytoplasm	IPI00304875	52992	cytoplasm	0.983538
IPI00418458	54295	nuclear	IPI00328293	50942	nuclear	0.989432
IPI00414262	52247	cytoplasm	IPI00004472	52805	cytoplasm	0.982445
IPI00007402	52212	nuclear	IPI00013788	57156	cytoplasm	0.994898
IPI00410034	57944	cytoplasm	IPI00410034	51418	nuclear	0.99643
IPI00220857	54184	cytoplasm	IPI00384857	54963	cytoplasm	0.980547
IPI00024825	52186	nuclear	IPI00470941	56681	nuclear	0.993896
IPI00410034	54757	nuclear	IPI00413976	51118	cytoplasm	0.994393
IPI00335824	58053	nuclear	IPI00004233	54579	nuclear	0.990798
IPI00385377	50840	cytoplasm	IPI00218696	54241	nuclear	0.988376
IPI00009054	50798	nuclear	IPI00396279	56043	nuclear	0.989784
IPI00001466	55317	cytoplasm	IPI00004557	55832	cytoplasm	0.995772
IPI00021954	53670	cytoplasm	IPI00431698	53152	nuclear	0.997156
IPI00093253	51293	cytoplasm	IPI00298731	55039	nuclear	0.994764
IPI00456359	52628	cytoplasm	IPI00032003	52397	nuclear	0.989464
IPI00218161	53375	cytoplasm	IPI00032064	50870	cytoplasm	0.997173
IPI00643818	55967	nuclear	IPI00083708	52156	cytoplasm	0.988905
IPI00411614	54175	cytoplasm	IPI00032355	53371	nuclear	0.988591
IPI00152011	56483	cytoplasm	IPI00024970	57338	nuclear	0.988574
IPI00017030	56392	nuclear	IPI00021840	52630	cytoplasm	0.989886
IPI00029601	57401	nuclear	IPI00181006	54275	cytoplasm	0.990408
IPI00413734	51866	nuclear	IPI00304875	53027	nuclear	0.984501
IPI00239407	51910	nuclear	IPI00383574	52911	nuclear	0.99539
IPI00166518	52244	nuclear	IPI00152083	57163	cytoplasm	0.995123
IPI00306825	56119	cytoplasm	IPI00296362	54454	nuclear	0.986231
IPI00394926	57609	nuclear	IPI00304589	58236	cytoplasm	0.993351
IPI00307591	52381	nuclear	IPI00456750	57819	nuclear	0.994675
IPI00022145	55557	cytoplasm	IPI00410693	54690	nuclear	0.987698
IPI00307649	54382	nuclear	IPI00395737	55903	nuclear	0.987111
IPI00012079	52966	cytoplasm	IPI00641915	56028	nuclear	0.994259
IPI00069817	51727	nuclear	IPI00306933	58117	cytoplasm	0.986379
IPI00021812	53247	cytoplasm	IPI00328306	53923	nuclear	0.981722
IPI00307591	52381	nuclear	IPI00297851	56706	nuclear	0.982344
IPI00022348	55963	cytoplasm	IPI00009975	55087	cytoplasm	0.991649
IPI00414262	52247	cytoplasm	IPI00021812	58258	cytoplasm	0.998001
IPI00293009	55028	cytoplasm	IPI00021812	50726	cytoplasm	0.994762
IPI00555619	51413	nuclear	IPI00097495	56988	cytoplasm	0.990627
IPI00011663	52446	cytoplasm	IPI00438170	55543	cytoplasm	0.980525
IPI00218097	54181	nuclear	IPI00007675	56908	cytoplasm	0.993088
IPI00029778	51627	nuclear	IPI00296388	56827	nuclear	0.989929
IPI00306471	54335	nuclear	IPI00304589	55302	cytoplasm	0.985604
IPI00021766	54325	cytoplasm	IPI00477535	51633	cytoplasm	0.98653
IPI00023191	57206	cytoplasm	IPI00295502	56293	nuclear	0.992725
IPI00298935	56393	cytoplasm	IPI00304589	55302	cytoplasm	0.990081
IPI00031023	54119	cytoplasm	IPI00018274	53565	nuclear	0.990297
IPI00001727	51708	nuclear	IPI00017305	51152	nuclear	0.984965
IPI00022145	55557	cytoplasm	IPI00552897	57412	nuclear	0.993813
IPI00009790	51478	cytoplasm	IPI00396057	54039	nuclear	0.985989
IPI00007183	57646	nuclear	IPI00007941	55892	nuclear	0.998675
IPI00032064	50870	cytoplasm	IPI00289819	50719	nuclear	0.997356
IPI00296362	54454	nuclear	IPI00619921	53975	nuclear	0.993194
IPI00167009	55681	cytoplasm	IPI00026673	57526	nuclear	0.994044
IPI00031618	56742	cytoplasm	IPI00083708	53053	cytoplasm	0.980999
IPI00328306	54214	nuclear	IPI00328306	52667	nuclear	0.999426
IPI00031618	56742	cytoplasm	IPI00061989	53697	nuclear	0.995103
IPI00186711	54550	nuclear	IPI00419531	51472	nuclear	0.994571
IPI00063605	51061	cytoplasm	IPI00302238	52209	nuclear	0.985903
IPI00464978	53356	cytoplasm	IPI00470941	55234	cytoplasm	0.992165
IPI00017297	55345	cytoplasm	IPI00002569	50939	cytoplasm	0.985664
IPI00220219	56137	cytoplasm	IPI00301421	52677	cytoplasm	0.995825
IPI00021840	56473	cytoplasm	IPI00438229	55425	nuclear	0.985522
IPI00029515	56080	nuclear	IPI00021840	56663	nuclear	0.981225
IPI00031670	57743	cytoplasm	IPI00304589	56436	nuclear	0.980589
IPI00239407	52021	cytoplasm	IPI00013185	54150	cytoplasm	0.989756
IPI00002591	56592	cytoplasm	IPI00152083	57163	cytoplasm	0.997258
IPI00216049	54603	nuclear	IPI00456750	52695	cytoplasm	0.994546
IPI00456750	58191	nuclear	IPI00181359	54031	nuclear	0.983231
IPI00383574	52911	nuclear	IPI00000155	57243	nuclear	0.988417
IPI00002569	52693	cytoplasm	IPI00419847	53928	cytoplasm	0.986447
IPI00010141	57312	cytoplasm	IPI00032064	52118	nuclear	0.989118
IPI00335824	58053	nuclear	IPI00002569	57647	cytoplasm	0.986235
IPI00295502	51916	nuclear	IPI00024970	57338	nuclear	0.98431
IPI00148057	51018	nuclear	IPI00026673	57526	nuclear	0.994933
IPI00023191	57206	cytoplasm	IPI00019196	53460	nuclear	0.999898
IPI00335824	58053	nuclear	IPI00456750	50871	cytoplasm	0.988866
IPI00306471	54335	nuclear	IPI00411753	51425	nuclear	0.991969
IPI00218161	53375	cytoplasm	IPI00006374	57955	cytoplasm	0.982253
IPI00302592	56643	cytoplasm	IPI00019380	55912	cytoplasm	0.991118
IPI00170770	54945	nuclear	IPI00004233	58151	nuclear	0.983707
IPI00029601	50940	cytoplasm	IPI00334191	56069	cytoplasm	0.984168
IPI00023191	57206	cytoplasm	IPI00025512	56127	nuclear	0.982572
IPI00181006	54275	cytoplasm	IPI00333420	52002	cytoplasm	0.99265
IPI00017450	53511	cytoplasm	IPI00297235	57658	nuclear	0.991977
IPI00021417	58188	cytoplasm	IPI00217957	55993	nuclear	0.998174
IPI00239407	51910	nuclear	IPI00294065	54086	cytoplasm	0.986945
IPI00292953	56620	nuclear	IPI00166491	54155	nuclear	0.98327
IPI00009505	51961	nuclear	IPI00217001	52861	nuclear	0.984475
IPI00410034	53800	nuclear	IPI00410034	54757	nuclear	0.999925
IPI00006213	53313	cytoplasm	IPI00304589	54691	cytoplasm	0.995057
IPI00021840	56663	nuclear	IPI00304589	55302	cytoplasm	0.986676
IPI00179172	54336	cytoplasm	IPI00006987	54130	nuclear	0.990286
IPI00294391	56774	cytoplasm	IPI00019196	53460	nuclear	0.992998
IPI00006937	57869	cytoplasm	IPI00218097	54180	cytoplasm	0.981969
IPI00292953	56620	nuclear	IPI00021405	53173	nuclear	0.994814
IPI00022145	57295	cytoplasm	IPI00148057	51018	nuclear	0.990264
IPI00021812	54412	cytoplasm	IPI00026673	57526	nuclear	0.982176
IPI00217121	52260	nuclear	IPI00032003	52397	nuclear	0.982253
IPI00307165	55085	cytoplasm	IPI00002569	50939	cytoplasm	0.98673
IPI00029601	51801	nuclear	IPI00292953	56620	nuclear	0.99347
IPI00060715	53339	cytoplasm	IPI00026673	57526	nuclear	0.980625
IPI00007675	56908	cytoplasm	IPI00410013	56662	nuclear	0.984232
IPI00181006	54275	cytoplasm	IPI00294065	54086	cytoplasm	0.995901
IPI00004557	54255	cytoplasm	IPI00045914	57655	nuclear	0.985078
IPI00017297	54575	nuclear	IPI00304589	51860	cytoplasm	0.987064
IPI00005826	52255	cytoplasm	IPI00291930	56977	cytoplasm	0.995965
IPI00063605	54688	cytoplasm	IPI00169307	55118	nuclear	0.98266
IPI00414262	52247	cytoplasm	IPI00024272	54863	nuclear	0.987185
IPI00384857	54963	cytoplasm	IPI00008338	53023	cytoplasm	0.984095
IPI00004557	52300	cytoplasm	IPI00218696	54241	nuclear	0.982284
IPI00294065	54086	cytoplasm	IPI00299263	52573	cytoplasm	0.998461
IPI00011663	51713	cytoplasm	IPI00177498	51516	cytoplasm	0.997423
IPI00010700	57048	cytoplasm	IPI00011675	53619	nuclear	0.98006
IPI00307733	56563	nuclear	IPI00186290	54097	nuclear	0.9812
IPI00304589	51711	nuclear	IPI00395568	50807	cytoplasm	0.990043
IPI00023330	51506	cytoplasm	IPI00006077	53821	nuclear	0.993372
IPI00295502	51916	nuclear	IPI00306825	56119	cytoplasm	0.991728
IPI00470559	57420	cytoplasm	IPI00411635	53237	cytoplasm	0.995673
IPI00301561	54758	cytoplasm	IPI00083708	55570	nuclear	0.996103
IPI00023330	51506	cytoplasm	IPI00025512	53392	nuclear	0.982251
IPI00170770	54945	nuclear	IPI00021812	54412	cytoplasm	0.992467
IPI00549912	57868	cytoplasm	IPI00413659	53591	nuclear	0.995788
IPI00399054	57830	cytoplasm	IPI00006196	52016	cytoplasm	0.992535
IPI00234446	54146	cytoplasm	IPI00177498	51516	cytoplasm	0.990896
IPI00017297	52032	nuclear	IPI00456750	57819	nuclear	0.993518
IPI00647185	56773	nuclear	IPI00179473	55611	nuclear	0.980846
IPI00411614	54175	cytoplasm	IPI00298935	56393	cytoplasm	0.990091
IPI00093253	51293	cytoplasm	IPI00396279	57371	cytoplasm	0.98767
IPI00074893	52644	nuclear	IPI00021812	53343	cytoplasm	0.989545
IPI00304875	52991	cytoplasm	IPI00028065	55887	cytoplasm	0.993858
IPI00000875	56657	cytoplasm	IPI00000875	58204	cytoplasm	1
IPI00328929	55435	nuclear	IPI00396279	57371	cytoplasm	0.996319
IPI00291802	55393	cytoplasm	IPI00425404	53890	nuclear	0.981693
IPI00397949	51258	nuclear	IPI00478513	51085	nuclear	0.980274
IPI00333858	53841	nuclear	IPI00045511	55787	nuclear	0.996816
IPI00410079	53192	nuclear	IPI00289849	52297	nuclear	0.988434
IPI00018274	54611	cytoplasm	IPI00084746	56855	nuclear	0.99673
IPI00152977	52894	nuclear	IPI00006374	57955	cytoplasm	0.99615
IPI00290110	57919	nuclear	IPI00018274	56987	nuclear	0.980391
IPI00333420	52002	cytoplasm	IPI00306933	58117	cytoplasm	0.986244
IPI00384541	55388	nuclear	IPI00456750	57661	cytoplasm	0.984335
IPI00217851	55940	cytoplasm	IPI00025512	53392	nuclear	0.984385
IPI00010700	57048	cytoplasm	IPI00296388	56827	nuclear	0.984848
IPI00382470	52570	cytoplasm	IPI00216689	54208	nuclear	0.980862
IPI00166491	54155	nuclear	IPI00304589	56436	nuclear	0.98104
IPI00004419	53163	nuclear	IPI00061989	53697	nuclear	0.98754
IPI00181006	54275	cytoplasm	IPI00000155	57243	nuclear	0.996
IPI00218097	54181	nuclear	IPI00010141	57312	cytoplasm	0.997742
IPI00479997	50872	nuclear	IPI00032064	50870	cytoplasm	0.981256
IPI00220219	52565	cytoplasm	IPI00005826	51424	cytoplasm	0.986013
IPI00026817	57141	cytoplasm	IPI00012199	56898	cytoplasm	0.980963
IPI00220109	56738	nuclear	IPI00029778	55401	nuclear	0.987493
IPI00301263	50841	cytoplasm	IPI00011593	57019	nuclear	0.999636
IPI00017030	56392	nuclear	IPI00000155	57243	nuclear	0.984603
IPI00006213	53313	cytoplasm	IPI00045914	53866	nuclear	0.997152
IPI00328715	57834	cytoplasm	IPI00292009	55973	nuclear	0.985988
IPI00063605	51061	cytoplasm	IPI00019502	54203	cytoplasm	0.986677
IPI00296362	54454	nuclear	IPI00021840	58022	cytoplasm	0.981619
IPI00045511	55787	nuclear	IPI00148096	52129	nuclear	0.980432
IPI00456750	57661	cytoplasm	IPI00291916	55344	nuclear	0.989622
IPI00398012	58161	nuclear	IPI00064767	57694	nuclear	0.994324
IPI00023191	57206	cytoplasm	IPI00180305	52932	cytoplasm	0.983038
IPI00026320	56600	cytoplasm	IPI00478127	58237	cytoplasm	0.98559
IPI00032064	50870	cytoplasm	IPI00304875	52991	cytoplasm	0.987895
IPI00033054	55671	nuclear	IPI00016932	53896	cytoplasm	0.990904
IPI00008338	53023	cytoplasm	IPI00298731	55039	nuclear	0.988171
IPI00029601	51801	nuclear	IPI00425404	53890	nuclear	0.989089
IPI00220109	53056	nuclear	IPI00419847	58009	cytoplasm	0.992286
IPI00294962	56699	nuclear	IPI00185919	56174	nuclear	0.983087
IPI00306933	58117	cytoplasm	IPI00478127	58237	cytoplasm	0.984669
IPI00018195	52973	cytoplasm	IPI00410034	57944	cytoplasm	0.998172
IPI00024601	52061	nuclear	IPI00021840	55747	cytoplasm	0.986202
IPI00383574	52911	nuclear	IPI00019196	54864	cytoplasm	0.982649
IPI00004068	52493	nuclear	IPI00166491	55910	nuclear	0.983468
IPI00479997	56624	nuclear	IPI00024970	57338	nuclear	0.98964
IPI00302592	56643	cytoplasm	IPI00298935	56393	cytoplasm	0.990446
IPI00298935	56393	cytoplasm	IPI00299263	52573	cytoplasm	0.984446
IPI00011663	56707	cytoplasm	IPI00438170	55543	cytoplasm	0.980525
IPI00220901	52665	cytoplasm	IPI00180154	54853	nuclear	0.98734
IPI00384857	52361	cytoplasm	IPI00031369	53138	cytoplasm	0.981908
IPI00031670	57743	cytoplasm	IPI00045914	56309	nuclear	0.995851
IPI00026317	55865	nuclear	IPI00011675	53807	nuclear	0.990587
IPI00237884	56163	cytoplasm	IPI00639935	51558	cytoplasm	0.985074
IPI00555610	54817	nuclear	IPI00425562	51364	cytoplasm	0.993067
IPI00021766	53107	nuclear	IPI00306933	58117	cytoplasm	0.986901
IPI00479997	56624	nuclear	IPI00295502	51916	nuclear	0.990456
IPI00291638	51744	cytoplasm	IPI00006079	52323	nuclear	0.982821
IPI00217121	53832	nuclear	IPI00306301	54654	nuclear	0.982563
IPI00329152	54373	cytoplasm	IPI00455518	52869	cytoplasm	0.988366
IPI00152083	57163	cytoplasm	IPI00328306	53923	nuclear	0.984185
IPI00017297	55345	cytoplasm	IPI00166518	52244	nuclear	0.982475
IPI00387015	54934	cytoplasm	IPI00641181	54142	nuclear	0.998364
IPI00302238	52209	nuclear	IPI00005477	54309	nuclear	0.980241
IPI00306825	56119	cytoplasm	IPI00024970	57338	nuclear	0.998265
IPI00218097	55449	cytoplasm	IPI00032064	52118	nuclear	0.98614
IPI00170770	54945	nuclear	IPI00013185	54150	cytoplasm	0.988082
IPI00456899	50801	nuclear	IPI00455518	52869	cytoplasm	0.985367
IPI00017297	52032	nuclear	IPI00021840	56663	nuclear	0.986676
IPI00019471	50800	cytoplasm	IPI00549912	57868	cytoplasm	0.990186
IPI00006196	52016	cytoplasm	IPI00304875	52991	cytoplasm	0.982884
IPI00003406	52988	nuclear	IPI00296362	54454	nuclear	0.982602
IPI00411614	54175	cytoplasm	IPI00166518	52244	nuclear	0.993491
IPI00022348	55963	cytoplasm	IPI00395737	55903	nuclear	0.982239
IPI00006079	51102	nuclear	IPI00419531	51472	nuclear	0.997048
IPI00414262	52247	cytoplasm	IPI00438229	55425	nuclear	0.993083
IPI00456359	52628	cytoplasm	IPI00021812	57238	nuclear	0.994608
IPI00020513	55928	nuclear	IPI00008868	57615	cytoplasm	0.983594
IPI00220109	56738	nuclear	IPI00304589	53872	cytoplasm	0.995102
IPI00413817	55426	cytoplasm	IPI00021076	56728	nuclear	0.982691
IPI00022348	55458	cytoplasm	IPI00024601	52061	nuclear	0.983386
IPI00008868	57615	cytoplasm	IPI00290854	52689	nuclear	0.981763
IPI00021812	54412	cytoplasm	IPI00002386	51437	cytoplasm	0.992009
IPI00097495	56988	cytoplasm	IPI00296388	55275	nuclear	0.996175
IPI00170770	54945	nuclear	IPI00033054	52874	nuclear	0.990388
IPI00217121	54565	nuclear	IPI00021327	50038	cytoplasm	0.980044
IPI00376963	54514	cytoplasm	IPI00304875	52992	cytoplasm	0.993751
IPI00328753	57488	nuclear	IPI00011663	51713	cytoplasm	0.991493
IPI00306471	54335	nuclear	IPI00045511	55787	nuclear	0.997284
IPI00001632	54679	cytoplasm	IPI00184330	53868	cytoplasm	0.99558
IPI00644502	52949	nuclear	IPI00065931	55490	cytoplasm	0.992751
IPI00004557	50883	cytoplasm	IPI00384541	55388	nuclear	0.990158
IPI00217686	54832	nuclear	IPI00083708	52156	cytoplasm	0.982391
IPI00021812	57238	nuclear	IPI00032003	52397	nuclear	0.992854
IPI00016597	56062	cytoplasm	IPI00021840	56663	nuclear	0.985034
IPI00384857	52361	cytoplasm	IPI00008338	53023	cytoplasm	0.984095
IPI00549912	57868	cytoplasm	IPI00016932	53896	cytoplasm	0.983129
IPI00307649	54382	nuclear	IPI00555619	51413	nuclear	0.995246
IPI00306471	54335	nuclear	IPI00019196	54811	nuclear	0.988747
IPI00291802	55393	cytoplasm	IPI00216049	57905	cytoplasm	0.98175
IPI00021812	53343	cytoplasm	IPI00029159	50710	cytoplasm	0.99045
IPI00292953	56620	nuclear	IPI00166518	52244	nuclear	0.99803
IPI00023860	53296	nuclear	IPI00410150	57127	nuclear	0.983682
IPI00018274	56987	nuclear	IPI00297235	57658	nuclear	0.991935
IPI00383396	54606	nuclear	IPI00177938	58099	nuclear	0.981441
IPI00292135	56200	cytoplasm	IPI00217001	56029	nuclear	0.981719
IPI00011593	57019	nuclear	IPI00411635	53237	cytoplasm	0.984272
IPI00180154	54853	nuclear	IPI00477825	55673	nuclear	0.990558
IPI00220857	54184	cytoplasm	IPI00010227	54228	nuclear	0.985594
IPI00385377	50840	cytoplasm	IPI00464978	54330	cytoplasm	0.996273
IPI00019380	55912	cytoplasm	IPI00641582	52143	cytoplasm	0.992324
IPI00008137	53705	nuclear	IPI00028493	53220	nuclear	0.981494
IPI00329152	54373	cytoplasm	IPI00002857	51251	nuclear	0.985533
IPI00439194	52623	cytoplasm	IPI00002569	57647	cytoplasm	0.987577
IPI00018274	58202	nuclear	IPI00301263	50841	cytoplasm	0.994106
IPI00010700	57048	cytoplasm	IPI00456750	50871	cytoplasm	0.985296
IPI00014850	53195	cytoplasm	IPI00386170	55644	nuclear	0.990525
IPI00006937	56768	nuclear	IPI00168527	57419	cytoplasm	0.980371
IPI00025516	56447	nuclear	IPI00302238	58169	nuclear	0.985437
IPI00065931	55490	cytoplasm	IPI00065931	55370	cytoplasm	1
IPI00217930	57528	nuclear	IPI00414262	52247	cytoplasm	0.992802
IPI00002569	52693	cytoplasm	IPI00007334	54243	nuclear	0.980932
IPI00413976	53142	nuclear	IPI00028493	53220	nuclear	0.9913
IPI00220109	56738	nuclear	IPI00022145	55557	cytoplasm	0.994785
IPI00464952	54204	nuclear	IPI00007675	56908	cytoplasm	0.995935
IPI00033054	52874	nuclear	IPI00296388	56827	nuclear	0.986263
IPI00084746	56143	cytoplasm	IPI00083708	53053	cytoplasm	0.980345
IPI00307165	55085	cytoplasm	IPI00032003	52397	nuclear	0.989599
IPI00169434	55336	cytoplasm	IPI00396057	54039	nuclear	0.981344
IPI00296153	54993	cytoplasm	IPI00021840	55747	cytoplasm	0.989546
IPI00479997	56624	nuclear	IPI00456750	50871	cytoplasm	0.981572
IPI00029601	51801	nuclear	IPI00413976	53142	nuclear	0.987362
IPI00464952	54204	nuclear	IPI00148057	51018	nuclear	0.99871
IPI00395737	55903	nuclear	IPI00438170	55543	cytoplasm	0.994808
IPI00384541	53185	cytoplasm	IPI00333858	52680	nuclear	0.985204
IPI00375814	53443	nuclear	IPI00065931	53229	cytoplasm	0.997461
IPI00027035	56843	cytoplasm	IPI00290110	52635	cytoplasm	0.985702
IPI00220109	56738	nuclear	IPI00002569	50939	cytoplasm	0.981101
IPI00020513	55928	nuclear	IPI00021326	53523	nuclear	0.989646
IPI00020513	57572	cytoplasm	IPI00101987	51200	nuclear	0.985089
IPI00013174	56419	nuclear	IPI00333858	52680	nuclear	0.988072
IPI00152011	56483	cytoplasm	IPI00304992	57423	cytoplasm	0.99845
IPI00335824	58053	nuclear	IPI00470559	57344	cytoplasm	0.987263
IPI00333420	52002	cytoplasm	IPI00021840	55750	cytoplasm	0.989508
IPI00031241	57050	cytoplasm	IPI00021440	51972	nuclear	0.989313
IPI00304589	58236	cytoplasm	IPI00304589	54681	cytoplasm	1
IPI00375814	53443	nuclear	IPI00004962	51461	nuclear	0.998514
IPI00301503	54051	nuclear	IPI00478127	58237	cytoplasm	0.99616
IPI00220857	54184	cytoplasm	IPI00013185	54150	cytoplasm	0.985236
IPI00218097	54181	nuclear	IPI00410013	56662	nuclear	0.997663
IPI00004557	52300	cytoplasm	IPI00004557	55832	cytoplasm	0.996475
IPI00305267	51201	nuclear	IPI00375814	53443	nuclear	0.988791
IPI00464978	54330	cytoplasm	IPI00641181	54142	nuclear	0.982876
IPI00023330	51506	cytoplasm	IPI00007334	55541	cytoplasm	0.988675
IPI00301618	52852	cytoplasm	IPI00168527	57419	cytoplasm	0.999146
IPI00465087	51158	nuclear	IPI00395737	55903	nuclear	0.98641
IPI00010141	57312	cytoplasm	IPI00007675	56908	cytoplasm	0.998611
IPI00152011	56483	cytoplasm	IPI00464978	54720	cytoplasm	0.990476
IPI00029601	51801	nuclear	IPI00006213	53360	nuclear	0.997245
IPI00004557	54255	cytoplasm	IPI00375814	53443	nuclear	0.996884
IPI00002335	57683	cytoplasm	IPI00397700	58212	nuclear	0.988066
IPI00007402	52212	nuclear	IPI00234252	55012	nuclear	0.981576
IPI00029601	57401	nuclear	IPI00218097	57473	cytoplasm	0.995411
IPI00220109	56738	nuclear	IPI00004472	52805	cytoplasm	0.98785
IPI00004233	54579	nuclear	IPI00060715	53339	cytoplasm	0.993909
IPI00304589	54681	cytoplasm	IPI00065931	53229	cytoplasm	0.997916
IPI00306825	56119	cytoplasm	IPI00084746	56855	nuclear	0.99351
IPI00217121	54565	nuclear	IPI00011069	58079	nuclear	0.992589
IPI00306825	56119	cytoplasm	IPI00470559	57420	cytoplasm	0.998501
IPI00641915	56028	nuclear	IPI00021840	54239	nuclear	0.994106
IPI00026317	55865	nuclear	IPI00647640	52402	nuclear	0.990402
IPI00295502	56293	nuclear	IPI00032355	53371	nuclear	0.98651
IPI00017297	55365	nuclear	IPI00011663	52446	cytoplasm	0.98591
IPI00018274	53132	nuclear	IPI00216689	56352	nuclear	0.980472
IPI00414262	52247	cytoplasm	IPI00005477	54309	nuclear	0.985403
IPI00619921	53975	nuclear	IPI00296388	51322	nuclear	0.98362
IPI00394926	57609	nuclear	IPI00043370	54124	nuclear	0.994852
IPI00004233	58151	nuclear	IPI00419847	53928	cytoplasm	0.983487
IPI00220857	54184	cytoplasm	IPI00169307	55118	nuclear	0.983589
IPI00033054	52874	nuclear	IPI00004233	58151	nuclear	0.992527
IPI00217121	52646	nuclear	IPI00024970	57338	nuclear	0.983783
IPI00004557	55832	cytoplasm	IPI00304589	54681	cytoplasm	0.993981
IPI00219301	51681	cytoplasm	IPI00025512	51083	cytoplasm	0.987858
IPI00456359	52628	cytoplasm	IPI00032064	52118	nuclear	0.995747
IPI00464978	53356	cytoplasm	IPI00301421	56458	nuclear	0.98569
IPI00291802	55393	cytoplasm	IPI00021954	53670	cytoplasm	0.994062
IPI00413659	53591	nuclear	IPI00026673	57526	nuclear	0.992793
IPI00384857	55709	nuclear	IPI00399054	57830	cytoplasm	0.990345
IPI00411614	54175	cytoplasm	IPI00021840	56473	cytoplasm	0.980535
IPI00022145	54420	cytoplasm	IPI00552897	57412	nuclear	0.993813
IPI00013214	58107	cytoplasm	IPI00001632	52049	cytoplasm	0.981274
IPI00045914	56309	nuclear	IPI00007334	58018	nuclear	0.988448
IPI00186290	54097	nuclear	IPI00411886	57989	nuclear	0.995132
IPI00333858	54211	nuclear	IPI00304589	55302	cytoplasm	0.98828
IPI00307165	55085	cytoplasm	IPI00025512	53392	nuclear	0.993154
IPI00239407	52021	cytoplasm	IPI00328306	53923	nuclear	0.996087
IPI00006079	52972	nuclear	IPI00216689	54208	nuclear	0.983265
IPI00000846	50741	nuclear	IPI00299571	55959	nuclear	0.98032
IPI00021766	53107	nuclear	IPI00011663	52446	cytoplasm	0.987893
IPI00009866	56281	nuclear	IPI00216689	56352	nuclear	0.991576
IPI00413976	53142	nuclear	IPI00019196	54811	nuclear	0.982777
IPI00217686	54832	nuclear	IPI00301561	54758	cytoplasm	0.996613
IPI00642786	56964	nuclear	IPI00454969	50869	cytoplasm	0.987421
IPI00010700	57048	cytoplasm	IPI00032003	52397	nuclear	0.982523
IPI00181006	54275	cytoplasm	IPI00009975	55087	cytoplasm	0.991575
IPI00024272	54863	nuclear	IPI00296388	51322	nuclear	0.991185
IPI00045914	56309	nuclear	IPI00304589	56436	nuclear	0.983306
IPI00395737	55903	nuclear	IPI00166518	52244	nuclear	0.985764
IPI00304589	57126	nuclear	IPI00438170	55543	cytoplasm	0.987947
IPI00456750	55394	cytoplasm	IPI00410150	57127	nuclear	0.982009
IPI00152977	52894	nuclear	IPI00218161	53375	cytoplasm	0.983493
IPI00304589	55302	cytoplasm	IPI00019196	53460	nuclear	0.995323
IPI00093253	51293	cytoplasm	IPI00019196	53460	nuclear	0.99792
IPI00328929	55435	nuclear	IPI00438170	55543	cytoplasm	0.9957
IPI00304589	51711	nuclear	IPI00025512	54011	cytoplasm	0.991525
IPI00641582	52143	cytoplasm	IPI00394829	54943	nuclear	0.981599
IPI00018274	53565	nuclear	IPI00006196	52016	cytoplasm	0.986427
IPI00335824	58053	nuclear	IPI00552897	57412	nuclear	0.990794
IPI00029601	50940	cytoplasm	IPI00414482	52023	nuclear	0.980092
IPI00234446	54146	cytoplasm	IPI00333858	54157	cytoplasm	0.986697
IPI00017297	52032	nuclear	IPI00298935	56393	cytoplasm	0.985172
IPI00239407	51911	nuclear	IPI00178150	54122	nuclear	0.990579
IPI00239407	51910	nuclear	IPI00021440	51972	nuclear	0.987179
IPI00071188	55698	cytoplasm	IPI00304875	52992	cytoplasm	0.990054
IPI00217121	54565	nuclear	IPI00376963	54514	cytoplasm	0.982474
IPI00021812	53065	nuclear	IPI00083708	53053	cytoplasm	0.982341
IPI00411614	57738	cytoplasm	IPI00018195	51400	nuclear	0.991946
IPI00003479	52981	cytoplasm	IPI00018195	51400	nuclear	0.999405
IPI00384418	54322	cytoplasm	IPI00647640	52402	nuclear	0.993478
IPI00479009	56295	cytoplasm	IPI00217957	55993	nuclear	0.98258
IPI00011675	53807	nuclear	IPI00289819	50719	nuclear	0.991689
IPI00295502	51916	nuclear	IPI00464978	53356	cytoplasm	0.987635
IPI00028122	53435	nuclear	IPI00021766	53107	nuclear	0.994178
IPI00024816	51154	cytoplasm	IPI00019502	54203	cytoplasm	0.981529
IPI00425404	53890	nuclear	IPI00219301	51681	cytoplasm	0.989454
IPI00425562	51364	cytoplasm	IPI00399054	57830	cytoplasm	0.999749
IPI00169307	55118	nuclear	IPI00006213	53360	nuclear	0.988502
IPI00333858	53841	nuclear	IPI00016597	56062	cytoplasm	0.98166
IPI00301503	54051	nuclear	IPI00298731	55039	nuclear	0.989837
IPI00306471	55404	nuclear	IPI00152083	57163	cytoplasm	0.99925
IPI00021812	53343	cytoplasm	IPI00021812	53191	nuclear	0.981759
IPI00168527	57419	cytoplasm	IPI00419847	53928	cytoplasm	0.98405
IPI00302592	56643	cytoplasm	IPI00097495	56988	cytoplasm	0.983941
IPI00295502	51916	nuclear	IPI00296362	54454	nuclear	0.998668
IPI00006213	54128	cytoplasm	IPI00419847	58009	cytoplasm	0.996712
IPI00328306	53923	nuclear	IPI00296388	51322	nuclear	0.992898
IPI00456750	57661	cytoplasm	IPI00152083	57163	cytoplasm	0.990774
IPI00425404	53890	nuclear	IPI00296388	55275	nuclear	0.994688
IPI00031670	57743	cytoplasm	IPI00294391	56774	cytoplasm	0.997369
IPI00292953	56620	nuclear	IPI00002386	51437	cytoplasm	0.982782
IPI00006213	53313	cytoplasm	IPI00166487	51313	nuclear	0.998333
IPI00006213	51734	cytoplasm	IPI00019502	54203	cytoplasm	0.991935
IPI00031670	57743	cytoplasm	IPI00093253	51293	cytoplasm	0.999883
IPI00292009	55973	nuclear	IPI00025512	53392	nuclear	0.985014
IPI00384857	52361	cytoplasm	IPI00164672	51581	cytoplasm	0.980093
IPI00033054	55671	nuclear	IPI00021812	57238	nuclear	0.997986
IPI00292009	55974	cytoplasm	IPI00007334	55541	cytoplasm	0.996285
IPI00027280	56694	nuclear	IPI00464978	54720	cytoplasm	0.985067
IPI00045511	55787	nuclear	IPI00019196	54811	nuclear	0.991715
IPI00293884	57205	nuclear	IPI00220901	52665	cytoplasm	0.993001
IPI00022145	54420	cytoplasm	IPI00025512	56127	nuclear	0.980337
IPI00006077	53821	nuclear	IPI00395568	50807	cytoplasm	0.987211
IPI00295502	56293	nuclear	IPI00454969	55533	nuclear	0.981471
IPI00384541	55388	nuclear	IPI00478127	58237	cytoplasm	0.998667
IPI00237884	55252	nuclear	IPI00021831	55268	nuclear	0.980728
IPI00307165	55085	cytoplasm	IPI00021812	58258	cytoplasm	0.983255
IPI00011663	51713	cytoplasm	IPI00011663	56707	cytoplasm	1
IPI00410013	56662	nuclear	IPI00002386	51437	cytoplasm	0.998506
IPI00555619	51413	nuclear	IPI00021840	56663	nuclear	0.988113
IPI00290110	54498	nuclear	IPI00218097	55449	cytoplasm	0.990421
IPI00025202	57875	cytoplasm	IPI00001632	52049	cytoplasm	0.984435
IPI00217686	54832	nuclear	IPI00020771	56176	nuclear	0.994107
IPI00217121	52646	nuclear	IPI00021812	57238	nuclear	0.983357
IPI00456359	52628	cytoplasm	IPI00148057	51018	nuclear	0.997928
IPI00328929	55435	nuclear	IPI00477535	51633	cytoplasm	0.983268
IPI00007334	55541	cytoplasm	IPI00006077	53821	nuclear	0.989464
IPI00003783	50877	cytoplasm	IPI00021766	53107	nuclear	0.991291
IPI00220109	53056	nuclear	IPI00644502	52949	nuclear	0.997458
IPI00382470	52570	cytoplasm	IPI00021840	54239	nuclear	0.996829
IPI00004068	52493	nuclear	IPI00384418	54322	cytoplasm	0.98486
IPI00291638	51744	cytoplasm	IPI00028954	53240	nuclear	0.98681
IPI00164672	51581	cytoplasm	IPI00025512	53392	nuclear	0.980802
IPI00294065	54086	cytoplasm	IPI00021840	55750	cytoplasm	0.987795
IPI00255778	58181	cytoplasm	IPI00304589	54681	cytoplasm	0.987392
IPI00002591	56592	cytoplasm	IPI00218097	54180	cytoplasm	0.995276
IPI00033054	55671	nuclear	IPI00419847	53928	cytoplasm	0.981956
IPI00021417	58188	cytoplasm	IPI00456750	57819	nuclear	0.988116
IPI00021840	54239	nuclear	IPI00216689	54208	nuclear	0.986594
IPI00307733	56563	nuclear	IPI00004962	51461	nuclear	0.999541
IPI00022145	57295	cytoplasm	IPI00010227	54228	nuclear	0.985935
IPI00410034	52717	nuclear	IPI00162646	56760	nuclear	0.997186
IPI00170770	54945	nuclear	IPI00024272	54863	nuclear	0.982937
IPI00003479	53767	cytoplasm	IPI00220901	54143	nuclear	0.987539
IPI00004557	52499	cytoplasm	IPI00419847	58009	cytoplasm	0.999032
IPI00234446	52539	nuclear	IPI00006079	52972	nuclear	0.984208
IPI00016932	53896	cytoplasm	IPI00470941	56681	nuclear	0.986485
IPI00218097	57473	cytoplasm	IPI00045511	55787	nuclear	0.981918
IPI00006937	57869	cytoplasm	IPI00307591	52381	nuclear	0.991189
IPI00017297	55365	nuclear	IPI00011663	56707	cytoplasm	0.98591
IPI00074893	52644	nuclear	IPI00169434	55336	cytoplasm	0.988654
IPI00004557	50883	cytoplasm	IPI00396279	57371	cytoplasm	0.992817
IPI00477825	55673	nuclear	IPI00043201	50928	nuclear	0.983165
IPI00168527	57419	cytoplasm	IPI00304589	51605	cytoplasm	0.989678
IPI00217121	53832	nuclear	IPI00297241	53282	nuclear	0.987575
IPI00006937	56768	nuclear	IPI00021812	54179	nuclear	0.980088
IPI00013788	57156	cytoplasm	IPI00032064	51625	cytoplasm	0.995565
IPI00291579	54077	nuclear	IPI00061989	53697	nuclear	0.993287
IPI00006213	51734	cytoplasm	IPI00021812	53191	nuclear	0.993601
IPI00302238	52209	nuclear	IPI00394829	54943	nuclear	0.986818
IPI00021766	53107	nuclear	IPI00104050	50969	nuclear	0.992843
IPI00295502	51916	nuclear	IPI00296388	51322	nuclear	0.983482
IPI00166518	52244	nuclear	IPI00006077	53821	nuclear	0.98173
IPI00291802	55393	cytoplasm	IPI00017030	56392	nuclear	0.995934
IPI00006620	56011	nuclear	IPI00160552	56777	nuclear	0.995621
IPI00290110	57607	nuclear	IPI00555610	54817	nuclear	0.987808
IPI00003479	52982	cytoplasm	IPI00000162	54684	nuclear	0.995457
IPI00006620	54096	nuclear	IPI00160552	56777	nuclear	0.993359
IPI00045914	53866	nuclear	IPI00419847	58009	cytoplasm	0.990534
IPI00456899	50801	nuclear	IPI00026496	51950	cytoplasm	0.990543
IPI00021766	54325	cytoplasm	IPI00011663	51713	cytoplasm	0.990838
IPI00382509	52984	nuclear	IPI00470559	51233	nuclear	0.984244
IPI00414262	52247	cytoplasm	IPI00060715	53339	cytoplasm	0.997412
IPI00180305	52932	cytoplasm	IPI00164672	51581	cytoplasm	0.980439
IPI00384857	52361	cytoplasm	IPI00019196	54811	nuclear	0.984566
IPI00456359	52628	cytoplasm	IPI00004472	55144	cytoplasm	0.999542
IPI00218161	53375	cytoplasm	IPI00006213	51734	cytoplasm	0.983855
IPI00018274	58202	nuclear	IPI00328306	54214	nuclear	0.980182
IPI00002569	52693	cytoplasm	IPI00470941	55234	cytoplasm	0.984099
IPI00033054	52874	nuclear	IPI00021812	54412	cytoplasm	0.985945
IPI00643014	57950	nuclear	IPI00333858	53841	nuclear	0.984882
IPI00179473	55293	nuclear	IPI00398505	53873	nuclear	0.989421
IPI00550206	58085	nuclear	IPI00021840	56663	nuclear	0.991229
IPI00033054	52874	nuclear	IPI00217851	55940	cytoplasm	0.988273
IPI00021812	57238	nuclear	IPI00032003	51079	nuclear	0.989026
IPI00470377	57248	nuclear	IPI00032355	53371	nuclear	0.988219
IPI00008338	53023	cytoplasm	IPI00306471	55404	nuclear	0.998089
IPI00290110	56686	nuclear	IPI00425562	51364	cytoplasm	0.995491
IPI00218097	54180	cytoplasm	IPI00306471	55404	nuclear	0.988684
IPI00011663	56707	cytoplasm	IPI00177498	56065	cytoplasm	0.997423
IPI00027280	56694	nuclear	IPI00021812	57238	nuclear	0.987614
IPI00023330	51506	cytoplasm	IPI00021840	52630	cytoplasm	0.980608
IPI00029601	51801	nuclear	IPI00030783	53933	nuclear	0.991279
IPI00185919	53755	nuclear	IPI00023649	57990	nuclear	0.980251
IPI00410034	52717	nuclear	IPI00007334	57697	nuclear	0.988019
IPI00028122	53435	nuclear	IPI00021766	54325	cytoplasm	0.9847
IPI00218097	55449	cytoplasm	IPI00142716	50857	cytoplasm	0.996308
IPI00021417	58188	cytoplasm	IPI00025516	56447	nuclear	0.985832
IPI00023330	51506	cytoplasm	IPI00306471	54335	nuclear	0.997275
IPI00006937	57869	cytoplasm	IPI00384857	54963	cytoplasm	0.980115
IPI00023330	51506	cytoplasm	IPI00479009	56295	cytoplasm	0.994565
IPI00298935	56393	cytoplasm	IPI00097495	56988	cytoplasm	0.99875
IPI00425562	52459	nuclear	IPI00011593	57019	nuclear	0.98414
IPI00013788	57156	cytoplasm	IPI00299524	54989	nuclear	0.982788
IPI00004557	52499	cytoplasm	IPI00003519	57428	cytoplasm	0.981287
IPI00307165	55085	cytoplasm	IPI00016932	53896	cytoplasm	0.980858
IPI00294742	51838	cytoplasm	IPI00004419	53163	nuclear	0.994652
IPI00020513	57572	cytoplasm	IPI00178150	54122	nuclear	0.986026
IPI00022145	55557	cytoplasm	IPI00296388	56827	nuclear	0.991815
IPI00017297	55345	cytoplasm	IPI00220109	56738	nuclear	0.994885
IPI00217121	54565	nuclear	IPI00384857	55709	nuclear	0.995205
IPI00302238	58169	nuclear	IPI00296388	51322	nuclear	0.982068
IPI00017297	55365	nuclear	IPI00395737	55903	nuclear	0.985075
IPI00307649	54382	nuclear	IPI00291802	55393	cytoplasm	0.989102
IPI00018195	52973	cytoplasm	IPI00162646	56760	nuclear	0.982617
IPI00023191	57206	cytoplasm	IPI00017030	56392	nuclear	0.981522
IPI00004557	56797	nuclear	IPI00301618	52852	cytoplasm	0.997639
IPI00333858	54211	nuclear	IPI00164672	51581	cytoplasm	0.994171
IPI00431698	53152	nuclear	IPI00025512	51083	cytoplasm	0.994903
IPI00027988	55405	cytoplasm	IPI00306195	53266	nuclear	0.99867
IPI00167009	55681	cytoplasm	IPI00305267	55294	nuclear	0.98001
IPI00464978	51227	cytoplasm	IPI00043370	54124	nuclear	0.996563
IPI00304589	55302	cytoplasm	IPI00025512	51083	cytoplasm	0.996231
IPI00219430	56776	nuclear	IPI00169307	55118	nuclear	0.986433
IPI00383574	52911	nuclear	IPI00296421	51222	cytoplasm	0.984634
IPI00237884	51467	cytoplasm	IPI00022373	51915	cytoplasm	0.991637
IPI00064767	57694	nuclear	IPI00297235	57658	nuclear	0.980797
IPI00179473	55611	nuclear	IPI00410034	51417	cytoplasm	0.987247
IPI00017450	50875	cytoplasm	IPI00410228	56635	nuclear	0.995204
IPI00093253	51293	cytoplasm	IPI00479009	56295	cytoplasm	0.992658
IPI00552897	57412	nuclear	IPI00032003	51079	nuclear	0.989812
IPI00464978	51227	cytoplasm	IPI00218696	54241	nuclear	0.990213
IPI00023191	57206	cytoplasm	IPI00384857	52361	cytoplasm	0.982417
IPI00021812	57238	nuclear	IPI00552897	57412	nuclear	0.991343
IPI00464952	54204	nuclear	IPI00032003	51079	nuclear	0.992473
IPI00410013	56662	nuclear	IPI00032064	52118	nuclear	0.989181
IPI00217851	55940	cytoplasm	IPI00304589	53872	cytoplasm	0.994738
IPI00021840	56663	nuclear	IPI00097495	56988	cytoplasm	0.987315
IPI00180305	52932	cytoplasm	IPI00296388	51322	nuclear	0.997174
IPI00021440	51972	nuclear	IPI00028493	53220	nuclear	0.981494
IPI00219430	56776	nuclear	IPI00031670	57743	cytoplasm	0.993596
IPI00479009	56295	cytoplasm	IPI00298731	55039	nuclear	0.997027
IPI00215762	55693	nuclear	IPI00419531	51472	nuclear	0.984966
IPI00152083	57163	cytoplasm	IPI00431698	53152	nuclear	0.997833
IPI00297851	56706	nuclear	IPI00328306	53923	nuclear	0.993463
IPI00025516	56447	nuclear	IPI00394829	54943	nuclear	0.981238
IPI00410693	51116	cytoplasm	IPI00396057	54039	nuclear	0.988282
IPI00008575	52844	nuclear	IPI00029778	51627	nuclear	0.994915
IPI00555619	51413	nuclear	IPI00291916	55344	nuclear	0.983625
IPI00021812	54063	cytoplasm	IPI00182469	56165	nuclear	0.98461
IPI00306471	55404	nuclear	IPI00304589	51711	nuclear	0.992739
IPI00291579	54077	nuclear	IPI00010438	54289	cytoplasm	0.984696
IPI00218097	54180	cytoplasm	IPI00396279	57371	cytoplasm	0.989039
IPI00396653	54549	nuclear	IPI00215762	55693	nuclear	0.987665
IPI00003783	50877	cytoplasm	IPI00017030	56392	nuclear	0.987563
IPI00027280	56694	nuclear	IPI00016932	57906	cytoplasm	0.983471
IPI00304589	51711	nuclear	IPI00025512	53392	nuclear	0.981708
IPI00018033	53694	nuclear	IPI00030531	52353	cytoplasm	0.980681
IPI00022348	55458	cytoplasm	IPI00291802	55393	cytoplasm	0.988486
IPI00001466	52906	cytoplasm	IPI00166487	51313	nuclear	0.991028
IPI00290110	54498	nuclear	IPI00304589	54691	cytoplasm	0.992004
IPI00002591	56592	cytoplasm	IPI00180305	52932	cytoplasm	0.980995
IPI00328715	57834	cytoplasm	IPI00004472	55144	cytoplasm	0.993599
IPI00025054	55863	nuclear	IPI00018274	51857	nuclear	0.991827
IPI00023191	57206	cytoplasm	IPI00294065	54086	cytoplasm	0.988442
IPI00182540	56631	nuclear	IPI00021076	56728	nuclear	0.985207
IPI00031369	53138	cytoplasm	IPI00010227	54228	nuclear	0.984518
IPI00550206	58085	nuclear	IPI00148096	52129	nuclear	0.999577
IPI00021812	58258	cytoplasm	IPI00024272	54863	nuclear	0.983632
IPI00306471	54335	nuclear	IPI00304589	57126	nuclear	0.986226
IPI00180764	54380	nuclear	IPI00216689	54208	nuclear	0.98279
IPI00384541	55388	nuclear	IPI00306471	54335	nuclear	0.990465
IPI00464978	51227	cytoplasm	IPI00065931	55370	cytoplasm	0.998241
IPI00296421	51222	cytoplasm	IPI00304409	51477	cytoplasm	0.995742
IPI00148057	51018	nuclear	IPI00032003	51079	nuclear	0.99056
IPI00239407	51911	nuclear	IPI00148096	52129	nuclear	0.998225
IPI00020513	55928	nuclear	IPI00006079	52407	nuclear	0.993112
IPI00395737	55903	nuclear	IPI00297851	56706	nuclear	0.981327
IPI00456359	52628	cytoplasm	IPI00217121	52646	nuclear	0.991074
IPI00299024	51239	nuclear	IPI00329692	55788	nuclear	0.983062
IPI00413976	54284	nuclear	IPI00032003	56379	cytoplasm	0.986572
IPI00217686	54832	nuclear	IPI00013894	55984	nuclear	0.994218
IPI00289776	52362	cytoplasm	IPI00455518	52869	cytoplasm	0.982113
IPI00290110	56686	nuclear	IPI00010438	54289	cytoplasm	0.984478
IPI00182540	56631	nuclear	IPI00083708	55570	nuclear	0.98513
IPI00033054	55148	nuclear	IPI00148096	52129	nuclear	0.986359
IPI00022145	55557	cytoplasm	IPI00022145	57295	cytoplasm	1
IPI00218097	54181	nuclear	IPI00032003	51079	nuclear	0.988457
IPI00006213	51734	cytoplasm	IPI00015029	57681	cytoplasm	0.991577
IPI00024601	52061	nuclear	IPI00021840	55750	cytoplasm	0.99436
IPI00290652	54115	nuclear	IPI00008868	57373	cytoplasm	0.984828
IPI00023191	57206	cytoplasm	IPI00152083	57163	cytoplasm	0.986189
IPI00302592	56643	cytoplasm	IPI00045914	56309	nuclear	0.984785
IPI00166518	52244	nuclear	IPI00000858	58097	nuclear	0.988904
IPI00011069	58079	nuclear	IPI00018274	58202	nuclear	0.984285
IPI00004557	50883	cytoplasm	IPI00021954	53670	cytoplasm	0.998579
IPI00410034	53800	nuclear	IPI00410034	51418	nuclear	0.999503
IPI00292953	56620	nuclear	IPI00022145	54420	cytoplasm	0.989889
IPI00290110	56686	nuclear	IPI00399054	57830	cytoplasm	0.993586
IPI00641582	52143	cytoplasm	IPI00296388	55275	nuclear	0.986279
IPI00304589	55302	cytoplasm	IPI00021405	53173	nuclear	0.993836
IPI00025516	56447	nuclear	IPI00024272	54863	nuclear	0.985217
IPI00398012	58161	nuclear	IPI00018274	53565	nuclear	0.987982
IPI00006213	53360	nuclear	IPI00166491	54155	nuclear	0.995406
IPI00010227	54228	nuclear	IPI00019196	53460	nuclear	0.985491
IPI00029601	57401	nuclear	IPI00045914	56309	nuclear	0.993205
IPI00003783	50877	cytoplasm	IPI00306471	54335	nuclear	0.987715
IPI00060715	53339	cytoplasm	IPI00002386	51437	cytoplasm	0.998132
IPI00033054	55671	nuclear	IPI00002569	52693	cytoplasm	0.990628
IPI00470559	57344	cytoplasm	IPI00470559	57420	cytoplasm	0.999239
IPI00464952	54204	nuclear	IPI00033054	55671	nuclear	0.996684
IPI00083708	53053	cytoplasm	IPI00647640	52402	nuclear	0.989043
IPI00410013	56662	nuclear	IPI00032003	52397	nuclear	0.998127
IPI00290854	52689	nuclear	IPI00177498	51516	cytoplasm	0.992328
IPI00302592	51530	cytoplasm	IPI00016597	56062	cytoplasm	0.984757
IPI00011593	57019	nuclear	IPI00083708	53053	cytoplasm	0.990784
IPI00304589	51711	nuclear	IPI00438170	55543	cytoplasm	0.983518
IPI00307165	55085	cytoplasm	IPI00217851	55940	cytoplasm	0.991872
IPI00302592	56643	cytoplasm	IPI00304589	55302	cytoplasm	0.980028
IPI00018274	54611	cytoplasm	IPI00411635	53237	cytoplasm	0.999049
IPI00022145	57295	cytoplasm	IPI00180305	52932	cytoplasm	0.988491
IPI00021812	54412	cytoplasm	IPI00032003	51079	nuclear	0.981213
IPI00239407	52021	cytoplasm	IPI00296388	56827	nuclear	0.986777
IPI00292953	56620	nuclear	IPI00218097	54181	nuclear	0.980372
IPI00296362	54454	nuclear	IPI00296388	51322	nuclear	0.98566
IPI00032355	53371	nuclear	IPI00296388	51322	nuclear	0.994074
IPI00255778	58181	cytoplasm	IPI00218696	54241	nuclear	0.990763
IPI00021812	55315	cytoplasm	IPI00021840	58022	cytoplasm	0.98272
IPI00643014	57950	nuclear	IPI00410693	54690	nuclear	0.98845
IPI00022078	51551	cytoplasm	IPI00022078	51150	cytoplasm	1
IPI00083708	52156	cytoplasm	IPI00455518	52869	cytoplasm	0.986864
IPI00021417	58188	cytoplasm	IPI00148096	52129	nuclear	0.998082
IPI00376963	54514	cytoplasm	IPI00018274	53565	nuclear	0.986772
IPI00335824	51685	nuclear	IPI00401282	57890	nuclear	0.997594
IPI00386170	53479	nuclear	IPI00418471	54217	nuclear	0.982748
IPI00002569	52693	cytoplasm	IPI00304589	52903	cytoplasm	0.983698
IPI00023330	51506	cytoplasm	IPI00021954	53670	cytoplasm	0.987972
IPI00328929	55435	nuclear	IPI00478127	58237	cytoplasm	0.996363
IPI00218097	54180	cytoplasm	IPI00009975	55087	cytoplasm	0.98984
IPI00013891	53684	nuclear	IPI00643014	54641	nuclear	0.99623
IPI00237884	55252	nuclear	IPI00043201	50928	nuclear	0.990748
IPI00016932	57906	cytoplasm	IPI00004472	52805	cytoplasm	0.998981
IPI00045914	56309	nuclear	IPI00028493	53220	nuclear	0.986233
IPI00017450	57369	cytoplasm	IPI00083708	52156	cytoplasm	0.991589
IPI00069817	51727	nuclear	IPI00177498	56065	cytoplasm	0.986568
IPI00181006	54275	cytoplasm	IPI00026320	56600	cytoplasm	0.989401
IPI00021812	53343	cytoplasm	IPI00032355	53371	nuclear	0.98488
IPI00217930	57528	nuclear	IPI00410013	56662	nuclear	0.992819
IPI00021840	55747	cytoplasm	IPI00019196	51934	cytoplasm	0.994947
IPI00216049	54603	nuclear	IPI00021812	51975	nuclear	0.98794
IPI00218097	54180	cytoplasm	IPI00294065	54086	cytoplasm	0.986206
IPI00185919	53755	nuclear	IPI00007334	57697	nuclear	0.984118
IPI00302238	55834	nuclear	IPI00470377	57248	nuclear	0.998921
IPI00555610	54968	cytoplasm	IPI00384857	52361	cytoplasm	0.985985
IPI00022348	55963	cytoplasm	IPI00328929	55435	nuclear	0.993836
IPI00395737	55903	nuclear	IPI00008338	53023	cytoplasm	0.995748
IPI00295502	56293	nuclear	IPI00152083	57163	cytoplasm	0.986243
IPI00305267	51201	nuclear	IPI00301618	55779	cytoplasm	0.982066
IPI00218097	54181	nuclear	IPI00003406	52988	nuclear	0.991815
IPI00384857	52361	cytoplasm	IPI00021405	53173	nuclear	0.998681
IPI00181006	54275	cytoplasm	IPI00296421	51222	cytoplasm	0.997181
IPI00255778	58181	cytoplasm	IPI00375814	53443	nuclear	0.99728
IPI00239407	51910	nuclear	IPI00333420	52002	cytoplasm	0.992889
IPI00003783	50877	cytoplasm	IPI00045511	55787	nuclear	0.981324
IPI00026496	51950	cytoplasm	IPI00216689	56352	nuclear	0.994967
IPI00401282	57890	nuclear	IPI00477825	55673	nuclear	0.988678
IPI00004472	55144	cytoplasm	IPI00419847	53928	cytoplasm	0.991793
IPI00000155	57243	nuclear	IPI00291916	55344	nuclear	0.980321
IPI00180305	52932	cytoplasm	IPI00019196	53460	nuclear	0.983891
IPI00291802	55393	cytoplasm	IPI00396279	57371	cytoplasm	0.995499
IPI00007183	57646	nuclear	IPI00456750	58191	nuclear	0.985599
IPI00017297	51554	nuclear	IPI00021812	57084	nuclear	0.999137
IPI00328715	57834	cytoplasm	IPI00032064	52118	nuclear	0.986259
IPI00217121	54565	nuclear	IPI00084746	56143	cytoplasm	0.98242
IPI00419847	58009	cytoplasm	IPI00004962	51461	nuclear	0.990614
IPI00464978	54720	cytoplasm	IPI00017203	50863	nuclear	0.989248
IPI00022145	54420	cytoplasm	IPI00439194	52623	cytoplasm	0.990693
IPI00304589	53872	cytoplasm	IPI00470941	55234	cytoplasm	0.994235
IPI00029778	55401	nuclear	IPI00025512	56127	nuclear	0.986564
IPI00179473	54816	nuclear	IPI00410034	57944	cytoplasm	0.9971
IPI00006937	57869	cytoplasm	IPI00219430	56776	nuclear	0.998108
IPI00022145	57295	cytoplasm	IPI00025512	56127	nuclear	0.980337
IPI00410013	56662	nuclear	IPI00004472	55144	cytoplasm	0.988352
IPI00017297	52032	nuclear	IPI00425404	53890	nuclear	0.99392
IPI00023191	57206	cytoplasm	IPI00169307	55118	nuclear	0.98197
IPI00239407	51911	nuclear	IPI00456750	57819	nuclear	0.984392
IPI00644502	52949	nuclear	IPI00186290	54455	cytoplasm	0.992137
IPI00307733	50806	nuclear	IPI00045914	57655	nuclear	0.983106
IPI00178150	54122	nuclear	IPI00291916	55344	nuclear	0.980364
IPI00307591	52381	nuclear	IPI00550206	58085	nuclear	0.992777
IPI00217930	57528	nuclear	IPI00021812	54412	cytoplasm	0.990418
IPI00001466	52906	cytoplasm	IPI00464978	51227	cytoplasm	0.994741
IPI00295502	56293	nuclear	IPI00217957	55993	nuclear	0.994921
IPI00021840	57840	cytoplasm	IPI00021840	55750	cytoplasm	0.995614
IPI00013174	56419	nuclear	IPI00011663	56707	cytoplasm	0.985665
IPI00413659	53591	nuclear	IPI00470941	56681	nuclear	0.990011
IPI00023330	51506	cytoplasm	IPI00456750	57661	cytoplasm	0.989334
IPI00328715	57834	cytoplasm	IPI00025512	53392	nuclear	0.984521
IPI00387015	54934	cytoplasm	IPI00043370	54124	nuclear	0.982734
IPI00018195	52742	cytoplasm	IPI00024970	57338	nuclear	0.98299
IPI00395737	55903	nuclear	IPI00025512	51083	cytoplasm	0.997201
IPI00296421	51222	cytoplasm	IPI00011663	52446	cytoplasm	0.988033
IPI00170770	54945	nuclear	IPI00004472	55144	cytoplasm	0.981531
IPI00007402	52212	nuclear	IPI00299524	54989	nuclear	0.994392
IPI00218097	57473	cytoplasm	IPI00045914	56309	nuclear	0.996481
IPI00008338	53023	cytoplasm	IPI00025512	51083	cytoplasm	0.994206
IPI00219430	56776	nuclear	IPI00413976	53142	nuclear	0.984715
IPI00411614	54175	cytoplasm	IPI00328306	53923	nuclear	0.99728
IPI00384857	52361	cytoplasm	IPI00296388	51322	nuclear	0.995178
IPI00328306	53923	nuclear	IPI00299263	52573	cytoplasm	0.98404
IPI00412355	57280	cytoplasm	IPI00297235	51905	nuclear	0.987082
IPI00029601	57401	nuclear	IPI00006937	57869	cytoplasm	0.98693
IPI00239407	51911	nuclear	IPI00021840	56663	nuclear	0.991421
IPI00022145	55557	cytoplasm	IPI00007675	56908	cytoplasm	0.991074
IPI00029601	57401	nuclear	IPI00019196	54811	nuclear	0.982428
IPI00607722	54855	nuclear	IPI00018274	51857	nuclear	0.998429
IPI00069817	51727	nuclear	IPI00304589	57126	nuclear	0.981063
IPI00071188	55698	cytoplasm	IPI00074893	52644	nuclear	0.981075
IPI00464978	51227	cytoplasm	IPI00065931	53229	cytoplasm	0.998241
IPI00180305	52932	cytoplasm	IPI00291916	55344	nuclear	0.982183
IPI00411614	54175	cytoplasm	IPI00045511	55787	nuclear	0.984285
IPI00307591	52381	nuclear	IPI00169307	55118	nuclear	0.993824
IPI00016932	53896	cytoplasm	IPI00410013	56662	nuclear	0.981073
IPI00479997	56624	nuclear	IPI00010700	57048	cytoplasm	0.9964
IPI00008868	57615	cytoplasm	IPI00013743	55826	nuclear	0.99055
IPI00024145	51107	nuclear	IPI00329672	57578	cytoplasm	0.991549
IPI00218097	57473	cytoplasm	IPI00478127	58237	cytoplasm	0.991279
IPI00019471	50800	cytoplasm	IPI00031618	56742	cytoplasm	0.990477
IPI00217661	57768	nuclear	IPI00015526	58170	nuclear	0.988159
IPI00021417	53244	cytoplasm	IPI00021812	58258	cytoplasm	0.983449
IPI00220109	53056	nuclear	IPI00006213	54128	cytoplasm	0.993244
IPI00022145	55557	cytoplasm	IPI00411753	51425	nuclear	0.991194
IPI00045914	57655	nuclear	IPI00065931	53229	cytoplasm	0.983239
IPI00387015	54934	cytoplasm	IPI00006213	53313	cytoplasm	0.990053
IPI00425404	53890	nuclear	IPI00000858	58097	nuclear	0.99375
IPI00376963	54514	cytoplasm	IPI00304875	52991	cytoplasm	0.983131
IPI00549912	57868	cytoplasm	IPI00032003	51079	nuclear	0.991119
IPI00016932	57906	cytoplasm	IPI00301618	52852	cytoplasm	0.981847
IPI00220219	56137	cytoplasm	IPI00237884	51467	cytoplasm	0.995536
IPI00027280	56694	nuclear	IPI00004472	52805	cytoplasm	0.986096
IPI00022348	55963	cytoplasm	IPI00395568	50807	cytoplasm	0.982535
IPI00019471	50800	cytoplasm	IPI00018195	52742	cytoplasm	0.999404
IPI00016910	53963	nuclear	IPI00289776	52362	cytoplasm	0.985094
IPI00003406	52988	nuclear	IPI00304992	57423	cytoplasm	0.997633
IPI00169307	55118	nuclear	IPI00000858	58097	nuclear	0.984013
IPI00031023	54119	cytoplasm	IPI00018033	53694	nuclear	0.993739
IPI00017297	52032	nuclear	IPI00169307	52141	nuclear	0.980421
IPI00425562	52459	nuclear	IPI00030531	52353	cytoplasm	0.984472
IPI00290110	57919	nuclear	IPI00297235	51905	nuclear	0.998113
IPI00239407	51911	nuclear	IPI00008338	53023	cytoplasm	0.98874
IPI00454969	55533	nuclear	IPI00296388	51322	nuclear	0.984932
IPI00025516	56447	nuclear	IPI00025512	56127	nuclear	0.995753
IPI00029515	56080	nuclear	IPI00413976	53142	nuclear	0.997229
IPI00643014	57950	nuclear	IPI00477535	51633	cytoplasm	0.981131
IPI00022348	55458	cytoplasm	IPI00294065	54086	cytoplasm	0.981651
IPI00003406	52988	nuclear	IPI00295502	51916	nuclear	0.990642
IPI00004557	55832	cytoplasm	IPI00549248	54998	cytoplasm	0.981945
IPI00549912	57868	cytoplasm	IPI00305267	55294	nuclear	0.988204
IPI00006077	53821	nuclear	IPI00478127	58237	cytoplasm	0.990228
IPI00384541	53185	cytoplasm	IPI00438170	55543	cytoplasm	0.987663
IPI00008338	53023	cytoplasm	IPI00019196	54811	nuclear	0.992293
IPI00032064	51058	nuclear	IPI00025512	57151	cytoplasm	0.998074
IPI00029601	57401	nuclear	IPI00017030	56392	nuclear	0.985584
IPI00017297	52485	nuclear	IPI00021812	57084	nuclear	0.994747
IPI00001466	52906	cytoplasm	IPI00004557	52499	cytoplasm	0.989477
IPI00101987	51200	nuclear	IPI00455192	58023	cytoplasm	0.983106
IPI00411614	54175	cytoplasm	IPI00010227	54228	nuclear	0.998842
IPI00291579	54077	nuclear	IPI00021812	54179	nuclear	0.983426
IPI00021766	53107	nuclear	IPI00021954	53670	cytoplasm	0.988936
IPI00166487	51313	nuclear	IPI00419847	53906	cytoplasm	0.997986
IPI00395737	55903	nuclear	IPI00431698	53152	nuclear	0.997715
IPI00307165	55085	cytoplasm	IPI00167009	55681	cytoplasm	0.982394
IPI00555610	54968	cytoplasm	IPI00619921	53975	nuclear	0.987733
IPI00029601	57401	nuclear	IPI00384541	55388	nuclear	0.984209
IPI00032003	51079	nuclear	IPI00470941	55234	cytoplasm	0.997235
IPI00002483	52851	nuclear	IPI00024970	53391	nuclear	0.980396
IPI00002569	57647	cytoplasm	IPI00419847	53928	cytoplasm	0.994533
IPI00008137	53705	nuclear	IPI00031241	57050	cytoplasm	0.989313
IPI00399054	57830	cytoplasm	IPI00647640	52402	nuclear	0.987621
IPI00479997	50872	nuclear	IPI00647640	52402	nuclear	0.985966
IPI00425404	53890	nuclear	IPI00299263	52573	cytoplasm	0.984233
IPI00292953	56620	nuclear	IPI00152083	57163	cytoplasm	0.987128
IPI00297851	56706	nuclear	IPI00166518	52244	nuclear	0.995022
IPI00384541	55388	nuclear	IPI00031670	57743	cytoplasm	0.990292
IPI00456750	57661	cytoplasm	IPI00025512	57281	nuclear	0.984116
IPI00001727	51708	nuclear	IPI00299524	54989	nuclear	0.985762
IPI00291175	53022	cytoplasm	IPI00021812	50725	cytoplasm	0.986337
IPI00004557	55832	cytoplasm	IPI00394926	57609	nuclear	0.994965
IPI00464952	54204	nuclear	IPI00470941	55234	cytoplasm	0.990549
IPI00549912	57868	cytoplasm	IPI00026673	57526	nuclear	0.985493
IPI00166518	52244	nuclear	IPI00007334	58018	nuclear	0.988798
IPI00301618	52852	cytoplasm	IPI00171636	50944	cytoplasm	0.985948
IPI00220109	56738	nuclear	IPI00002569	52693	cytoplasm	0.990259
IPI00384857	52361	cytoplasm	IPI00060715	53339	cytoplasm	0.992572
IPI00026496	51950	cytoplasm	IPI00289776	52362	cytoplasm	0.987571
IPI00006937	57869	cytoplasm	IPI00166518	52244	nuclear	0.980434
IPI00061989	53697	nuclear	IPI00006196	52016	cytoplasm	0.983938
IPI00218696	54241	nuclear	IPI00045914	53866	nuclear	0.992191
IPI00166491	55910	nuclear	IPI00455518	52869	cytoplasm	0.980707
IPI00045914	56309	nuclear	IPI00026320	56600	cytoplasm	0.982658
IPI00217121	53832	nuclear	IPI00157643	54953	cytoplasm	0.995745
IPI00180305	52932	cytoplasm	IPI00032355	53371	nuclear	0.983759
IPI00029159	50710	cytoplasm	IPI00011675	53621	nuclear	0.982753
IPI00552897	57412	nuclear	IPI00004472	55144	cytoplasm	0.992013
IPI00022145	57295	cytoplasm	IPI00002386	51437	cytoplasm	0.993459
IPI00382509	52984	nuclear	IPI00162646	56760	nuclear	0.98277
IPI00006077	53821	nuclear	IPI00025512	51083	cytoplasm	0.992624
IPI00304992	57423	cytoplasm	IPI00026673	57526	nuclear	0.994325
IPI00464978	51227	cytoplasm	IPI00166487	51313	nuclear	0.999079
IPI00093253	51293	cytoplasm	IPI00045511	55787	nuclear	0.990225
IPI00001466	52906	cytoplasm	IPI00464978	54330	cytoplasm	0.994741
IPI00442033	52106	nuclear	IPI00007941	55892	nuclear	0.994284
IPI00464978	51227	cytoplasm	IPI00304589	58236	cytoplasm	0.992518
IPI00456750	57661	cytoplasm	IPI00006077	53821	nuclear	0.99492
IPI00022145	57295	cytoplasm	IPI00005477	54309	nuclear	0.981888
IPI00033054	55148	nuclear	IPI00166518	52244	nuclear	0.987171
IPI00017297	54396	nuclear	IPI00290854	52689	nuclear	0.982239
IPI00021417	57639	nuclear	IPI00182469	56165	nuclear	0.989459
IPI00166518	52244	nuclear	IPI00217957	55993	nuclear	0.984117
IPI00017450	53510	nuclear	IPI00017450	53511	cytoplasm	0.998437
IPI00384857	54963	cytoplasm	IPI00152083	57163	cytoplasm	0.9882
IPI00177938	57662	nuclear	IPI00177938	58099	nuclear	0.998844
IPI00022348	55458	cytoplasm	IPI00298731	55039	nuclear	0.988172
IPI00335824	58053	nuclear	IPI00007675	56908	cytoplasm	0.982758
IPI00414262	52247	cytoplasm	IPI00304589	53872	cytoplasm	0.990754
IPI00167009	55681	cytoplasm	IPI00438229	55425	nuclear	0.992448
IPI00302592	51530	cytoplasm	IPI00019196	51934	cytoplasm	0.985342
IPI00169434	55336	cytoplasm	IPI00021812	58258	cytoplasm	0.993625
IPI00218097	54181	nuclear	IPI00013185	54150	cytoplasm	0.982524
IPI00018274	54611	cytoplasm	IPI00017203	50863	nuclear	0.998905
IPI00306471	55404	nuclear	IPI00019196	53460	nuclear	0.981436
IPI00004472	55144	cytoplasm	IPI00438229	55425	nuclear	0.995991
IPI00043370	54124	nuclear	IPI00304589	54691	cytoplasm	0.996053
IPI00220901	52665	cytoplasm	IPI00477825	55673	nuclear	0.982317
IPI00002591	56592	cytoplasm	IPI00298935	56393	cytoplasm	0.981281
IPI00000162	54684	nuclear	IPI00184330	56109	nuclear	0.99174
IPI00007334	52944	nuclear	IPI00180764	54380	nuclear	0.985339
IPI00438170	55543	cytoplasm	IPI00291916	55344	nuclear	0.984614
IPI00017450	50875	cytoplasm	IPI00083708	55570	nuclear	0.99468
IPI00169307	52141	nuclear	IPI00028493	53220	nuclear	0.993411
IPI00295502	51916	nuclear	IPI00029778	55401	nuclear	0.991358
IPI00017450	50875	cytoplasm	IPI00217686	54832	nuclear	0.994762
IPI00021417	58188	cytoplasm	IPI00294391	56774	cytoplasm	0.981588
IPI00607722	54855	nuclear	IPI00017297	53072	nuclear	0.981093
IPI00002386	51437	cytoplasm	IPI00021786	54384	cytoplasm	0.985316
IPI00333858	53841	nuclear	IPI00299263	52573	cytoplasm	0.984203
IPI00220857	54184	cytoplasm	IPI00217957	55993	nuclear	0.98693
IPI00414262	52247	cytoplasm	IPI00008575	52844	nuclear	0.998801
IPI00432363	54628	nuclear	IPI00177498	53742	cytoplasm	0.989115
IPI00000155	57243	nuclear	IPI00219301	51681	cytoplasm	0.986679
IPI00003479	53767	cytoplasm	IPI00413817	55426	cytoplasm	0.982214
IPI00395737	55903	nuclear	IPI00294391	56774	cytoplasm	0.998944
IPI00299263	52573	cytoplasm	IPI00009975	55087	cytoplasm	0.993514
IPI00169307	52141	nuclear	IPI00456750	57819	nuclear	0.995724
IPI00006937	57869	cytoplasm	IPI00017297	52032	nuclear	0.984807
IPI00005477	54309	nuclear	IPI00021786	54384	cytoplasm	0.998721
IPI00006213	53360	nuclear	IPI00296362	54454	nuclear	0.984201
IPI00411614	54175	cytoplasm	IPI00008338	53023	cytoplasm	0.981478
IPI00021840	56663	nuclear	IPI00306471	55404	nuclear	0.984141
IPI00218097	54181	nuclear	IPI00021812	57238	nuclear	0.990154
IPI00410228	56635	nuclear	IPI00020771	56176	nuclear	0.984976
IPI00010141	57312	cytoplasm	IPI00060715	53339	cytoplasm	0.992173
IPI00164672	51581	cytoplasm	IPI00006077	53821	nuclear	0.995575
IPI00550206	58085	nuclear	IPI00394829	54943	nuclear	0.989388
IPI00021812	54412	cytoplasm	IPI00021840	56473	cytoplasm	0.999539
IPI00166518	52244	nuclear	IPI00010227	54228	nuclear	0.996401
IPI00021417	58188	cytoplasm	IPI00304589	55302	cytoplasm	0.989057
IPI00387015	54934	cytoplasm	IPI00065931	55490	cytoplasm	0.984911
IPI00219430	56776	nuclear	IPI00097495	56988	cytoplasm	0.99629
IPI00301618	52852	cytoplasm	IPI00304589	51605	cytoplasm	0.982911
IPI00004233	54579	nuclear	IPI00552897	57412	nuclear	0.998134
IPI00456359	52628	cytoplasm	IPI00002569	50939	cytoplasm	0.998821
IPI00011069	58079	nuclear	IPI00296421	54752	nuclear	0.980879
IPI00384857	55709	nuclear	IPI00082831	50760	nuclear	0.983782
IPI00384541	55388	nuclear	IPI00438170	55543	cytoplasm	0.998052
IPI00218097	55449	cytoplasm	IPI00470941	56681	nuclear	0.999041
IPI00217121	54565	nuclear	IPI00555610	54817	nuclear	0.989005
IPI00396279	56043	nuclear	IPI00419847	56968	cytoplasm	0.985077
IPI00410034	53800	nuclear	IPI00023649	57990	nuclear	0.980011
IPI00021417	53153	nuclear	IPI00216049	54603	nuclear	0.990101
IPI00217121	53832	nuclear	IPI00455518	52869	cytoplasm	0.993797
IPI00239407	52021	cytoplasm	IPI00019380	52709	nuclear	0.980346
IPI00060715	53339	cytoplasm	IPI00029778	51627	nuclear	0.989411
IPI00414262	52247	cytoplasm	IPI00021812	54412	cytoplasm	0.994257
IPI00021840	52630	cytoplasm	IPI00478127	58237	cytoplasm	0.988716
IPI00180154	54853	nuclear	IPI00023649	57990	nuclear	0.987291
IPI00148057	51018	nuclear	IPI00410013	56662	nuclear	0.994119
IPI00217121	52646	nuclear	IPI00002569	50939	cytoplasm	0.984379
IPI00643014	57950	nuclear	IPI00304589	51711	nuclear	0.996818
IPI00297851	56706	nuclear	IPI00431698	53152	nuclear	0.981664
IPI00384861	1558	cytoplasm	IPI00011593	57019	nuclear	0.984388
IPI00464978	54330	cytoplasm	IPI00304589	54681	cytoplasm	0.992518
IPI00169307	52141	nuclear	IPI00550206	58085	nuclear	0.987167
IPI00306186	56929	nuclear	IPI00413817	55426	cytoplasm	0.988731
IPI00234252	55012	nuclear	IPI00299524	54989	nuclear	0.983194
IPI00304992	57423	cytoplasm	IPI00032003	52397	nuclear	0.993787
IPI00297851	56706	nuclear	IPI00032355	53371	nuclear	0.983237
IPI00305267	51201	nuclear	IPI00004962	51461	nuclear	0.980968
IPI00017297	54396	nuclear	IPI00017297	54575	nuclear	0.992965
IPI00009659	51618	nuclear	IPI00186711	54550	nuclear	0.986271
IPI00166009	55609	nuclear	IPI00160552	56777	nuclear	0.992047
IPI00218097	54181	nuclear	IPI00004233	54579	nuclear	0.997567
IPI00028122	53435	nuclear	IPI00395568	50807	cytoplasm	0.984961
IPI00292009	55973	nuclear	IPI00304589	55704	cytoplasm	0.998584
IPI00104050	56792	cytoplasm	IPI00001632	54679	cytoplasm	0.988676
IPI00219430	56776	nuclear	IPI00219301	51681	cytoplasm	0.985609
IPI00397949	51258	nuclear	IPI00160552	56777	nuclear	0.991005
IPI00328715	57834	cytoplasm	IPI00007675	56908	cytoplasm	0.998507
IPI00305267	51201	nuclear	IPI00168527	57419	cytoplasm	0.987398
IPI00023191	57206	cytoplasm	IPI00394829	54943	nuclear	0.984678
IPI00239407	52021	cytoplasm	IPI00384857	54963	cytoplasm	0.998425
IPI00006937	57869	cytoplasm	IPI00479009	56295	cytoplasm	0.983822
IPI00003783	50877	cytoplasm	IPI00152083	57163	cytoplasm	0.982638
IPI00464952	54204	nuclear	IPI00017297	55345	cytoplasm	0.990708
IPI00220109	56738	nuclear	IPI00410013	56662	nuclear	0.998232
IPI00045511	55787	nuclear	IPI00478127	58237	cytoplasm	0.987432
IPI00294391	56774	cytoplasm	IPI00148096	52129	nuclear	0.987721
IPI00017297	54396	nuclear	IPI00641915	56028	nuclear	0.991849
IPI00006937	57869	cytoplasm	IPI00216049	57905	cytoplasm	0.989789
IPI00178150	54122	nuclear	IPI00148096	52129	nuclear	0.994973
IPI00306301	54654	nuclear	IPI00329152	54373	cytoplasm	0.991459
IPI00026546	58189	cytoplasm	IPI00304875	52992	cytoplasm	0.986295
IPI00454969	55533	nuclear	IPI00013185	54150	cytoplasm	0.997058
IPI00004557	55832	cytoplasm	IPI00304589	51605	cytoplasm	0.993981
IPI00170770	54945	nuclear	IPI00032064	52118	nuclear	0.985389
IPI00023191	57206	cytoplasm	IPI00029515	56080	nuclear	0.992246
IPI00021417	58188	cytoplasm	IPI00025512	51083	cytoplasm	0.983125
IPI00021840	58022	cytoplasm	IPI00024970	57338	nuclear	0.981822
IPI00152011	56483	cytoplasm	IPI00411635	53237	cytoplasm	0.992674
IPI00384418	54322	cytoplasm	IPI00304875	52992	cytoplasm	0.982834
IPI00071188	55698	cytoplasm	IPI00647640	52402	nuclear	0.99077
IPI00644502	52949	nuclear	IPI00065931	55370	cytoplasm	0.992751
IPI00555619	51413	nuclear	IPI00028493	53220	nuclear	0.987567
IPI00304875	52992	cytoplasm	IPI00647640	52402	nuclear	0.990215
IPI00302592	51530	cytoplasm	IPI00025512	57151	cytoplasm	0.98254
IPI00004233	54579	nuclear	IPI00021812	54412	cytoplasm	0.994843
IPI00024970	57338	nuclear	IPI00017203	50863	nuclear	0.992794
IPI00004557	50883	cytoplasm	IPI00304589	57126	nuclear	0.995222
IPI00082831	50760	nuclear	IPI00006987	54130	nuclear	0.981175
IPI00328929	55435	nuclear	IPI00011663	51713	cytoplasm	0.988513
IPI00004557	54255	cytoplasm	IPI00394926	57609	nuclear	0.994965
IPI00642175	56725	nuclear	IPI00152946	57627	nuclear	0.986506
IPI00301421	56458	nuclear	IPI00011675	53621	nuclear	0.994532
IPI00384541	53185	cytoplasm	IPI00000155	57243	nuclear	0.992004
IPI00410034	51417	cytoplasm	IPI00162646	56760	nuclear	0.988791
IPI00004557	54255	cytoplasm	IPI00045914	53866	nuclear	0.997652
IPI00217930	57528	nuclear	IPI00013185	54150	cytoplasm	0.991199
IPI00021405	53173	nuclear	IPI00296388	55275	nuclear	0.990928
IPI00414262	52247	cytoplasm	IPI00010700	57048	cytoplasm	0.987858
IPI00306301	54654	nuclear	IPI00643818	55967	nuclear	0.983462
IPI00026317	55865	nuclear	IPI00024816	51052	nuclear	0.980428
IPI00022145	54420	cytoplasm	IPI00008575	52844	nuclear	0.992879
IPI00166518	52244	nuclear	IPI00410693	54690	nuclear	0.990575
IPI00291802	55393	cytoplasm	IPI00025512	54011	cytoplasm	0.981294
IPI00297235	57658	nuclear	IPI00301561	54758	cytoplasm	0.994491
IPI00071188	55698	cytoplasm	IPI00301421	56458	nuclear	0.985347
IPI00071188	55698	cytoplasm	IPI00031369	53025	nuclear	0.986399
IPI00006079	54375	cytoplasm	IPI00021840	54239	nuclear	0.99932
IPI00218097	54181	nuclear	IPI00439194	52623	cytoplasm	0.999408
IPI00002569	57647	cytoplasm	IPI00002569	50939	cytoplasm	1
IPI00216049	57905	cytoplasm	IPI00019196	54811	nuclear	0.9879
IPI00000155	57243	nuclear	IPI00016597	56062	cytoplasm	0.984139
IPI00021812	53247	cytoplasm	IPI00296388	51322	nuclear	0.989096
IPI00020513	51385	cytoplasm	IPI00412676	55306	nuclear	0.993229
IPI00217686	54832	nuclear	IPI00412355	57280	cytoplasm	0.988304
IPI00027280	56694	nuclear	IPI00411635	53237	cytoplasm	0.982791
IPI00016597	56062	cytoplasm	IPI00395568	50807	cytoplasm	0.990016
IPI00470559	51233	nuclear	IPI00454969	54608	cytoplasm	0.981869
IPI00328306	53923	nuclear	IPI00097495	56988	cytoplasm	0.995582
IPI00033054	52874	nuclear	IPI00008575	52844	nuclear	0.983695
IPI00029601	51801	nuclear	IPI00239407	52021	cytoplasm	0.995054
IPI00021417	58188	cytoplasm	IPI00093253	51293	cytoplasm	0.991928
IPI00550206	58085	nuclear	IPI00294391	56774	cytoplasm	0.989998
IPI00239407	52021	cytoplasm	IPI00148096	52129	nuclear	0.9886
IPI00004557	55832	cytoplasm	IPI00419847	53906	cytoplasm	0.996922
IPI00166518	52244	nuclear	IPI00306471	54335	nuclear	0.992222
IPI00477805	56211	nuclear	IPI00297124	54441	nuclear	0.987286
IPI00017450	50875	cytoplasm	IPI00297235	51905	nuclear	0.985553
IPI00017450	57369	cytoplasm	IPI00329152	54373	cytoplasm	0.996671
IPI00003964	56610	nuclear	IPI00289776	52362	cytoplasm	0.989797
IPI00456919	51541	cytoplasm	IPI00011675	53619	nuclear	0.984852
IPI00045856	58010	cytoplasm	IPI00045856	55888	cytoplasm	1
IPI00384857	54963	cytoplasm	IPI00025512	51083	cytoplasm	0.9868
IPI00028122	53435	nuclear	IPI00301503	54051	nuclear	0.991271
IPI00010227	54228	nuclear	IPI00296362	54454	nuclear	0.980472
IPI00304589	52903	cytoplasm	IPI00025512	53392	nuclear	0.992404
IPI00307165	55085	cytoplasm	IPI00180305	52932	cytoplasm	0.98126
IPI00017305	51152	nuclear	IPI00006374	57955	cytoplasm	0.99214
IPI00033054	55148	nuclear	IPI00019196	54811	nuclear	0.982995
IPI00006937	57869	cytoplasm	IPI00019196	54811	nuclear	0.996927
IPI00218097	55449	cytoplasm	IPI00004472	52805	cytoplasm	0.981632
IPI00292953	56620	nuclear	IPI00030783	53933	nuclear	0.98392
IPI00413734	51320	nuclear	IPI00013214	58107	cytoplasm	0.98744
IPI00029515	56080	nuclear	IPI00217957	55993	nuclear	0.996014
IPI00297579	57122	nuclear	IPI00302238	52209	nuclear	0.994821
IPI00239407	51911	nuclear	IPI00555619	51413	nuclear	0.980308
IPI00011663	52446	cytoplasm	IPI00304409	51477	cytoplasm	0.997586
IPI00218097	57473	cytoplasm	IPI00384541	53185	cytoplasm	0.985701
IPI00384857	54963	cytoplasm	IPI00013185	54150	cytoplasm	0.988919
IPI00456919	51541	cytoplasm	IPI00024816	51052	nuclear	0.987207
IPI00022348	55963	cytoplasm	IPI00438170	55543	cytoplasm	0.99161
IPI00017297	55345	cytoplasm	IPI00218097	54181	nuclear	0.995848
IPI00296153	54993	cytoplasm	IPI00021840	52630	cytoplasm	0.980471
IPI00006937	57869	cytoplasm	IPI00021405	53173	nuclear	0.983712
IPI00003406	52988	nuclear	IPI00021812	54412	cytoplasm	0.990679
IPI00304589	55302	cytoplasm	IPI00299263	52573	cytoplasm	0.98632
IPI00296153	54993	cytoplasm	IPI00045914	56309	nuclear	0.98256
IPI00018195	52973	cytoplasm	IPI00410034	53800	nuclear	0.991157
IPI00008137	53705	nuclear	IPI00383574	52911	nuclear	0.980151
IPI00239407	52021	cytoplasm	IPI00006213	53360	nuclear	0.992251
IPI00021812	57979	nuclear	IPI00021840	58022	cytoplasm	0.98702
IPI00017297	51554	nuclear	IPI00008085	57724	nuclear	0.989929
IPI00011069	58079	nuclear	IPI00071188	55698	cytoplasm	0.999237
IPI00023191	57206	cytoplasm	IPI00294391	56774	cytoplasm	0.993936
IPI00016932	53896	cytoplasm	IPI00032003	52397	nuclear	0.985689
IPI00306301	54654	nuclear	IPI00297235	57658	nuclear	0.989562
IPI00017297	55345	cytoplasm	IPI00438229	55425	nuclear	0.994888
IPI00333858	52680	nuclear	IPI00292009	55974	cytoplasm	0.994317
IPI00438229	55425	nuclear	IPI00032003	52397	nuclear	0.996625
IPI00021812	55530	nuclear	IPI00477825	54400	cytoplasm	0.994053
IPI00031241	58106	nuclear	IPI00328929	55435	nuclear	0.986404
IPI00002569	50939	cytoplasm	IPI00026673	57526	nuclear	0.987544
IPI00307165	55085	cytoplasm	IPI00328715	57834	cytoplasm	0.989834
IPI00083708	55570	nuclear	IPI00289776	52362	cytoplasm	0.994689
IPI00010227	54228	nuclear	IPI00005477	54309	nuclear	0.998617
IPI00294962	56699	nuclear	IPI00413942	53407	nuclear	0.992484
IPI00101987	51200	nuclear	IPI00291802	55393	cytoplasm	0.9875
IPI00004419	53163	nuclear	IPI00216689	56352	nuclear	0.982563
IPI00063605	54688	cytoplasm	IPI00456750	57819	nuclear	0.981658
IPI00029601	50940	cytoplasm	IPI00084746	56143	cytoplasm	0.982026
IPI00028122	53435	nuclear	IPI00069817	51727	nuclear	0.995253
IPI00032355	53371	nuclear	IPI00619921	53975	nuclear	0.996556
IPI00307165	55085	cytoplasm	IPI00022145	54420	cytoplasm	0.998497
IPI00307733	56563	nuclear	IPI00419847	53906	cytoplasm	0.992024
IPI00464952	54204	nuclear	IPI00002569	57540	cytoplasm	0.995734
IPI00217686	54832	nuclear	IPI00289776	52362	cytoplasm	0.992469
IPI00180305	52932	cytoplasm	IPI00002386	51437	cytoplasm	0.982298
IPI00031670	57743	cytoplasm	IPI00166491	54155	nuclear	0.98917
IPI00217930	57528	nuclear	IPI00470559	57420	cytoplasm	0.996085
IPI00255778	58181	cytoplasm	IPI00644502	52949	nuclear	0.998759
IPI00411614	57738	cytoplasm	IPI00000162	54684	nuclear	0.999165
IPI00290110	57607	nuclear	IPI00296421	54752	nuclear	0.988301
IPI00296421	51222	cytoplasm	IPI00021840	56663	nuclear	0.981389
IPI00306933	58117	cytoplasm	IPI00016597	56062	cytoplasm	0.990909
IPI00024601	52061	nuclear	IPI00019196	51934	cytoplasm	0.994607
IPI00001466	55317	cytoplasm	IPI00419847	53906	cytoplasm	0.987001
IPI00217121	52646	nuclear	IPI00470941	55234	cytoplasm	0.997407
IPI00152011	56483	cytoplasm	IPI00017203	50863	nuclear	0.987367
IPI00029515	56080	nuclear	IPI00304589	51859	nuclear	0.980286
IPI00033054	55148	nuclear	IPI00413976	53142	nuclear	0.987125
IPI00395737	55903	nuclear	IPI00024601	52061	nuclear	0.98275
IPI00333858	53841	nuclear	IPI00410693	54690	nuclear	0.991411
IPI00031023	54119	cytoplasm	IPI00011069	58079	nuclear	0.993482
IPI00217121	52646	nuclear	IPI00456750	50871	cytoplasm	0.994954
IPI00004068	52493	nuclear	IPI00083708	52156	cytoplasm	0.982822
IPI00456750	57661	cytoplasm	IPI00217957	55993	nuclear	0.980045
IPI00025516	56447	nuclear	IPI00296362	54454	nuclear	0.988229
IPI00387015	54934	cytoplasm	IPI00464978	51227	cytoplasm	0.991722
IPI00020771	56176	nuclear	IPI00182540	56631	nuclear	0.985826
IPI00029601	57401	nuclear	IPI00032064	51058	nuclear	0.983719
IPI00025516	56447	nuclear	IPI00021786	54384	cytoplasm	0.997666
IPI00169434	55336	cytoplasm	IPI00021840	58022	cytoplasm	0.990363
IPI00456919	51541	cytoplasm	IPI00018033	53694	nuclear	0.987919
IPI00398012	58161	nuclear	IPI00026817	57141	cytoplasm	0.988312
IPI00033054	55148	nuclear	IPI00220857	54184	cytoplasm	0.990597
IPI00464952	54204	nuclear	IPI00419847	53928	cytoplasm	0.986373
IPI00004233	58151	nuclear	IPI00060715	53339	cytoplasm	0.988083
IPI00017297	52485	nuclear	IPI00017297	53072	nuclear	0.993427
IPI00641582	52143	cytoplasm	IPI00166491	54155	nuclear	0.981618
IPI00022348	55963	cytoplasm	IPI00219301	51681	cytoplasm	0.982087
IPI00411614	54175	cytoplasm	IPI00555610	54968	cytoplasm	0.994948
IPI00439194	52623	cytoplasm	IPI00016932	53896	cytoplasm	0.988169
IPI00395444	55825	nuclear	IPI00018274	54611	cytoplasm	0.991237
IPI00152083	57163	cytoplasm	IPI00304589	57126	nuclear	0.988573
IPI00465087	51158	nuclear	IPI00301503	54051	nuclear	0.985677
IPI00006620	54096	nuclear	IPI00293884	57205	nuclear	0.990826
IPI00164672	51581	cytoplasm	IPI00299263	52573	cytoplasm	0.985315
IPI00003479	52982	cytoplasm	IPI00454969	54608	cytoplasm	0.980114
IPI00018274	51261	cytoplasm	IPI00011663	52446	cytoplasm	0.996247
IPI00011069	58079	nuclear	IPI00018033	53694	nuclear	0.988197
IPI00000155	57243	nuclear	IPI00021840	55750	cytoplasm	0.996859
IPI00307649	54382	nuclear	IPI00291916	55344	nuclear	0.99248
IPI00255778	58181	cytoplasm	IPI00043370	54124	nuclear	0.994522
IPI00028122	53435	nuclear	IPI00478127	58237	cytoplasm	0.992641
IPI00002569	57647	cytoplasm	IPI00032064	52118	nuclear	0.991841
IPI00396057	54039	nuclear	IPI00182469	56165	nuclear	0.986053
IPI00021812	53343	cytoplasm	IPI00619921	53975	nuclear	0.994345
IPI00291175	53897	nuclear	IPI00304589	54687	nuclear	0.99189
IPI00218161	53375	cytoplasm	IPI00289819	50719	nuclear	0.999925
IPI00292953	56620	nuclear	IPI00411753	51425	nuclear	0.993358
IPI00555610	54968	cytoplasm	IPI00032355	53371	nuclear	0.994101
IPI00006079	52035	nuclear	IPI00006079	52323	nuclear	0.994161
IPI00003406	52988	nuclear	IPI00464978	54720	cytoplasm	0.994815
IPI00307649	54382	nuclear	IPI00021840	56663	nuclear	0.996199
IPI00045914	53866	nuclear	IPI00304589	58236	cytoplasm	0.985199
IPI00294391	56774	cytoplasm	IPI00304589	51711	nuclear	0.982256
IPI00301263	50841	cytoplasm	IPI00032064	50870	cytoplasm	0.987209
IPI00382509	52984	nuclear	IPI00413976	51118	cytoplasm	0.984105
IPI00239407	51911	nuclear	IPI00306471	54335	nuclear	0.983916
IPI00026546	58189	cytoplasm	IPI00011069	58079	nuclear	0.995521
IPI00470941	55234	cytoplasm	IPI00296388	56827	nuclear	0.988801
IPI00375814	53443	nuclear	IPI00304589	54691	cytoplasm	0.99383
IPI00033054	52874	nuclear	IPI00328715	57834	cytoplasm	0.985812
IPI00456919	51541	cytoplasm	IPI00646058	55643	nuclear	0.987197
IPI00290110	57919	nuclear	IPI00004419	53163	nuclear	0.985782
IPI00218097	54180	cytoplasm	IPI00019196	54811	nuclear	0.984647
IPI00016597	56062	cytoplasm	IPI00006077	53821	nuclear	0.982991
IPI00396279	57371	cytoplasm	IPI00304589	57126	nuclear	0.984919
IPI00017450	50875	cytoplasm	IPI00455518	52869	cytoplasm	0.998104
IPI00030783	53933	nuclear	IPI00005477	54309	nuclear	0.983223
IPI00023330	51506	cytoplasm	IPI00478127	58237	cytoplasm	0.982347
IPI00375814	53443	nuclear	IPI00304589	58236	cytoplasm	0.99383
IPI00181006	54275	cytoplasm	IPI00019196	51934	cytoplasm	0.992795
IPI00307165	55085	cytoplasm	IPI00439194	52623	cytoplasm	0.995678
IPI00456359	52628	cytoplasm	IPI00439194	52623	cytoplasm	0.993494
IPI00023191	57206	cytoplasm	IPI00455192	58023	cytoplasm	0.985502
IPI00004233	54579	nuclear	IPI00021840	56473	cytoplasm	0.99525
IPI00021405	53173	nuclear	IPI00025512	56127	nuclear	0.998835
IPI00018195	52742	cytoplasm	IPI00301263	50841	cytoplasm	0.990932
IPI00021840	56473	cytoplasm	IPI00296388	51322	nuclear	0.987877
IPI00022145	57295	cytoplasm	IPI00454969	55533	nuclear	0.982641
IPI00464952	54204	nuclear	IPI00552897	57412	nuclear	0.995318
IPI00021812	53247	cytoplasm	IPI00148096	52129	nuclear	0.981268
IPI00018274	56987	nuclear	IPI00010438	54289	cytoplasm	0.983643
IPI00002569	50939	cytoplasm	IPI00021812	57238	nuclear	0.993134
IPI00479009	56295	cytoplasm	IPI00019196	53460	nuclear	0.986739
IPI00217001	53787	cytoplasm	IPI00001632	54679	cytoplasm	0.986201
IPI00021766	53107	nuclear	IPI00438170	55543	cytoplasm	0.993273
IPI00292953	56620	nuclear	IPI00005477	54309	nuclear	0.996355
IPI00295502	56293	nuclear	IPI00178150	54122	nuclear	0.987354
IPI00295502	51916	nuclear	IPI00008575	52844	nuclear	0.989304
IPI00328715	55325	nuclear	IPI00018274	51261	cytoplasm	0.992585
IPI00017297	51270	nuclear	IPI00382509	52984	nuclear	0.986588
IPI00395737	55903	nuclear	IPI00550206	58085	nuclear	0.983798
IPI00028493	53220	nuclear	IPI00097495	56988	cytoplasm	0.99401
IPI00239407	51911	nuclear	IPI00299263	52573	cytoplasm	0.988289
IPI00297579	57122	nuclear	IPI00178150	54122	nuclear	0.983479
IPI00239407	51911	nuclear	IPI00169307	55118	nuclear	0.984177
IPI00025516	56447	nuclear	IPI00060715	53339	cytoplasm	0.981174
IPI00025054	55863	nuclear	IPI00017297	52485	nuclear	0.996131
IPI00455192	58023	cytoplasm	IPI00019196	53460	nuclear	0.983183
IPI00307649	54382	nuclear	IPI00307591	52381	nuclear	0.996737
IPI00022145	54420	cytoplasm	IPI00148057	51018	nuclear	0.990264
IPI00384541	55388	nuclear	IPI00216049	57905	cytoplasm	0.985482
IPI00028122	53435	nuclear	IPI00177498	51516	cytoplasm	0.986137
IPI00006077	53821	nuclear	IPI00299263	52573	cytoplasm	0.985096
IPI00302592	56643	cytoplasm	IPI00166491	54155	nuclear	0.986524
IPI00396653	54549	nuclear	IPI00176903	58011	cytoplasm	0.988483
IPI00020771	56176	nuclear	IPI00455518	52869	cytoplasm	0.994366
IPI00001466	55317	cytoplasm	IPI00394926	57609	nuclear	0.983225
IPI00643014	54641	nuclear	IPI00644502	52949	nuclear	0.983509
IPI00290110	56476	cytoplasm	IPI00021812	53065	nuclear	0.993175
IPI00031241	58106	nuclear	IPI00024601	52061	nuclear	0.989708
IPI00006213	51734	cytoplasm	IPI00011675	53807	nuclear	0.980921
IPI00031670	57743	cytoplasm	IPI00097495	56988	cytoplasm	0.99105
IPI00021840	54239	nuclear	IPI00007334	51898	nuclear	0.993102
IPI00022145	54420	cytoplasm	IPI00438229	55425	nuclear	0.991274
IPI00016932	53896	cytoplasm	IPI00007334	54243	nuclear	0.983357
IPI00180154	54853	nuclear	IPI00043201	50928	nuclear	0.988057
IPI00306825	56119	cytoplasm	IPI00011675	53621	nuclear	0.98277
IPI00004557	50883	cytoplasm	IPI00299263	52573	cytoplasm	0.980282
IPI00016597	56062	cytoplasm	IPI00304409	51477	cytoplasm	0.992421
IPI00456750	55394	cytoplasm	IPI00009448	56821	cytoplasm	0.99843
IPI00026546	58189	cytoplasm	IPI00296421	54752	nuclear	0.984864
IPI00395737	55903	nuclear	IPI00152083	57163	cytoplasm	0.995803
IPI00029601	51801	nuclear	IPI00021786	54384	cytoplasm	0.993808
IPI00550206	58085	nuclear	IPI00413976	53142	nuclear	0.990362
IPI00021417	57639	nuclear	IPI00021840	56473	cytoplasm	0.980528
IPI00302592	56643	cytoplasm	IPI00641582	52143	cytoplasm	0.999612
IPI00414262	52247	cytoplasm	IPI00220109	56738	nuclear	0.998579
IPI00295502	56293	nuclear	IPI00384857	52361	cytoplasm	0.996441
IPI00016910	55962	nuclear	IPI00289776	52362	cytoplasm	0.983787
IPI00031369	53138	cytoplasm	IPI00021840	58022	cytoplasm	0.980943
IPI00006620	54096	nuclear	IPI00152946	57627	nuclear	0.987339
IPI00218097	57473	cytoplasm	IPI00333858	54211	nuclear	0.980078
IPI00017030	56392	nuclear	IPI00026320	56600	cytoplasm	0.983406
IPI00031618	56742	cytoplasm	IPI00384857	55709	nuclear	0.99421
IPI00008868	57615	cytoplasm	IPI00021840	55747	cytoplasm	0.982693
IPI00384861	1558	cytoplasm	IPI00021327	50038	cytoplasm	0.989243
IPI00002569	52693	cytoplasm	IPI00304589	53872	cytoplasm	0.997431
IPI00002569	52693	cytoplasm	IPI00021812	57238	nuclear	0.996117
IPI00394926	57609	nuclear	IPI00304589	51605	cytoplasm	0.993351
IPI00301618	55779	cytoplasm	IPI00003519	57428	cytoplasm	0.987116
IPI00148057	51018	nuclear	IPI00002569	50939	cytoplasm	0.994572
IPI00384418	54322	cytoplasm	IPI00011593	57019	nuclear	0.989537
IPI00029601	57401	nuclear	IPI00296421	51222	cytoplasm	0.989199
IPI00033054	55148	nuclear	IPI00169307	52141	nuclear	0.986898
IPI00004557	52300	cytoplasm	IPI00006213	54128	cytoplasm	0.996823
IPI00004233	58151	nuclear	IPI00008575	52844	nuclear	0.986754
IPI00025054	55863	nuclear	IPI00642786	56964	nuclear	0.998494
IPI00027280	56694	nuclear	IPI00470941	55234	cytoplasm	0.99277
IPI00002591	56592	cytoplasm	IPI00294391	56774	cytoplasm	0.999783
IPI00045914	57655	nuclear	IPI00375814	53443	nuclear	0.990949
IPI00021840	56663	nuclear	IPI00219301	51681	cytoplasm	0.996866
IPI00295502	56293	nuclear	IPI00008338	53023	cytoplasm	0.985382
IPI00071188	55698	cytoplasm	IPI00011675	53619	nuclear	0.983005
IPI00217930	57528	nuclear	IPI00024272	54863	nuclear	0.980436
IPI00217121	52260	nuclear	IPI00010700	57048	cytoplasm	0.997636
IPI00025516	56447	nuclear	IPI00010227	54228	nuclear	0.996585
IPI00021417	53153	nuclear	IPI00021417	57639	nuclear	0.983973
IPI00470559	57344	cytoplasm	IPI00021840	58022	cytoplasm	0.980719
IPI00029515	56080	nuclear	IPI00298935	56393	cytoplasm	0.99757
IPI00465087	51158	nuclear	IPI00431698	53152	nuclear	0.995131
IPI00152011	56483	cytoplasm	IPI00438229	55425	nuclear	0.983243
IPI00328306	56609	nuclear	IPI00013894	55984	nuclear	0.980901
IPI00297235	57658	nuclear	IPI00021076	56728	nuclear	0.980556
IPI00291802	55393	cytoplasm	IPI00025512	51083	cytoplasm	0.995566
IPI00167009	55681	cytoplasm	IPI00007334	54243	nuclear	0.988902
IPI00398012	58161	nuclear	IPI00296421	58254	cytoplasm	0.983365
IPI00167009	55681	cytoplasm	IPI00032003	52397	nuclear	0.988061
IPI00301503	54051	nuclear	IPI00479009	56295	cytoplasm	0.993042
IPI00023191	57206	cytoplasm	IPI00216049	57905	cytoplasm	0.989872
IPI00021812	50725	cytoplasm	IPI00013452	56838	nuclear	0.996256
IPI00301263	50841	cytoplasm	IPI00083708	53053	cytoplasm	0.990372
IPI00181617	56727	nuclear	IPI00289819	50719	nuclear	0.99134
IPI00007334	54243	nuclear	IPI00438229	55425	nuclear	0.980668
IPI00647185	56773	nuclear	IPI00007941	55892	nuclear	0.990147
IPI00022348	55458	cytoplasm	IPI00016597	56062	cytoplasm	0.996951
IPI00026317	55865	nuclear	IPI00328306	54214	nuclear	0.980476
IPI00033054	55148	nuclear	IPI00178150	54122	nuclear	0.988971
IPI00010700	57048	cytoplasm	IPI00021812	58258	cytoplasm	0.995406
IPI00008137	53705	nuclear	IPI00328798	50922	cytoplasm	0.981539
IPI00217121	54565	nuclear	IPI00026546	58189	cytoplasm	0.992587
IPI00549912	57868	cytoplasm	IPI00004472	52805	cytoplasm	0.980966
IPI00026089	57927	nuclear	IPI00016580	55308	nuclear	0.981376
IPI00021812	57238	nuclear	IPI00470941	55234	cytoplasm	0.98401
IPI00411614	54175	cytoplasm	IPI00019196	53460	nuclear	0.990956
IPI00026673	57526	nuclear	IPI00304589	53872	cytoplasm	0.996928
IPI00045914	57655	nuclear	IPI00411886	57989	nuclear	0.984913
IPI00022145	57295	cytoplasm	IPI00296388	56827	nuclear	0.991815
IPI00021417	53416	nuclear	IPI00011675	53621	nuclear	0.983235
IPI00294065	54086	cytoplasm	IPI00438170	55543	cytoplasm	0.992849
IPI00239407	51911	nuclear	IPI00019196	53460	nuclear	0.998196
IPI00004557	52499	cytoplasm	IPI00304589	51605	cytoplasm	0.99823
IPI00456750	50871	cytoplasm	IPI00411635	53237	cytoplasm	0.995482
IPI00409590	53708	nuclear	IPI00017305	51152	nuclear	0.995626
IPI00307649	54382	nuclear	IPI00328929	55435	nuclear	0.986376
IPI00413659	53591	nuclear	IPI00004472	52805	cytoplasm	0.985541
IPI00414262	52247	cytoplasm	IPI00010227	54228	nuclear	0.983229
IPI00022228	55048	nuclear	IPI00397700	58212	nuclear	0.991686
IPI00002569	57540	cytoplasm	IPI00007334	54243	nuclear	0.980094
IPI00298731	55039	nuclear	IPI00219301	51681	cytoplasm	0.994979
IPI00027280	56694	nuclear	IPI00464978	53356	cytoplasm	0.985067
IPI00307165	55085	cytoplasm	IPI00022145	57295	cytoplasm	0.998497
IPI00307733	56563	nuclear	IPI00004557	55832	cytoplasm	0.998017
IPI00291175	53022	cytoplasm	IPI00386170	55644	nuclear	0.997751
IPI00292009	55974	cytoplasm	IPI00026320	56600	cytoplasm	0.981093
IPI00333420	52002	cytoplasm	IPI00025512	57151	cytoplasm	0.983585
IPI00027280	56694	nuclear	IPI00304992	57423	cytoplasm	0.995481
IPI00021812	53343	cytoplasm	IPI00021812	54063	cytoplasm	0.983175
IPI00017297	55365	nuclear	IPI00455192	58023	cytoplasm	0.99303
IPI00017297	55365	nuclear	IPI00024601	52061	nuclear	0.990547
IPI00010700	57048	cytoplasm	IPI00021812	54412	cytoplasm	0.987494
IPI00304589	54681	cytoplasm	IPI00065931	55490	cytoplasm	0.997916
IPI00294065	55096	nuclear	IPI00292009	55974	cytoplasm	0.980532
IPI00179473	55293	nuclear	IPI00016580	55308	nuclear	0.985676
IPI00306471	55404	nuclear	IPI00007334	55541	cytoplasm	0.981941
IPI00021417	53416	nuclear	IPI00019502	54203	cytoplasm	0.992532
IPI00027280	56694	nuclear	IPI00167009	55681	cytoplasm	0.986216
IPI00290110	57607	nuclear	IPI00295502	52014	nuclear	0.99259
IPI00295502	56293	nuclear	IPI00294391	56774	cytoplasm	0.987462
IPI00302238	55834	nuclear	IPI00148096	52129	nuclear	0.980106
IPI00004557	54255	cytoplasm	IPI00218696	54241	nuclear	0.989004
IPI00290110	56685	cytoplasm	IPI00061989	52360	nuclear	0.987822
IPI00382733	55123	cytoplasm	IPI00022373	51915	cytoplasm	0.987575
IPI00294065	54086	cytoplasm	IPI00025512	51083	cytoplasm	0.987678
IPI00307165	55085	cytoplasm	IPI00304589	52903	cytoplasm	0.984511
IPI00439194	52623	cytoplasm	IPI00060715	53339	cytoplasm	0.993957
IPI00290110	52635	cytoplasm	IPI00549473	56185	cytoplasm	0.989752
IPI00026546	58189	cytoplasm	IPI00074893	52644	nuclear	0.988683
IPI00328306	56609	nuclear	IPI00030531	52353	cytoplasm	0.985929
IPI00063605	54688	cytoplasm	IPI00169307	52141	nuclear	0.98459
IPI00181617	56727	nuclear	IPI00011675	53621	nuclear	0.987528
IPI00166011	58229	nuclear	IPI00063523	58116	cytoplasm	0.990987
IPI00006079	52972	nuclear	IPI00006079	52407	nuclear	1
IPI00220109	56738	nuclear	IPI00148057	51018	nuclear	0.9958
IPI00411614	54175	cytoplasm	IPI00006213	53360	nuclear	0.993593
IPI00022145	55557	cytoplasm	IPI00025512	53392	nuclear	0.995233
IPI00021954	53670	cytoplasm	IPI00294391	56774	cytoplasm	0.989991
IPI00218097	54181	nuclear	IPI00384857	54963	cytoplasm	0.98003
IPI00017297	54575	nuclear	IPI00291638	51744	cytoplasm	0.9904
IPI00398012	58161	nuclear	IPI00166491	55910	nuclear	0.988299
IPI00333858	52680	nuclear	IPI00009975	55087	cytoplasm	0.988691
IPI00290110	54498	nuclear	IPI00065931	53229	cytoplasm	0.982682
IPI00549912	57868	cytoplasm	IPI00084746	56855	nuclear	0.993522
IPI00307733	56563	nuclear	IPI00004557	54255	cytoplasm	0.998017
IPI00456750	57819	nuclear	IPI00097495	56988	cytoplasm	0.995403
IPI00152083	57163	cytoplasm	IPI00298731	55039	nuclear	0.987842
IPI00290110	54498	nuclear	IPI00305267	55294	nuclear	0.996935
IPI00009326	55214	nuclear	IPI00020513	57069	nuclear	0.985438
IPI00045511	55787	nuclear	IPI00298731	55039	nuclear	0.989476
IPI00384857	54963	cytoplasm	IPI00164672	51581	cytoplasm	0.980093
IPI00017297	54396	nuclear	IPI00007334	55026	nuclear	0.981445
IPI00383574	52911	nuclear	IPI00333858	52680	nuclear	0.992671
IPI00237884	56163	cytoplasm	IPI00301421	52677	cytoplasm	0.997176
IPI00026320	56600	cytoplasm	IPI00019196	51934	cytoplasm	0.985295
IPI00149964	56991	nuclear	IPI00215762	55693	nuclear	0.987034
IPI00023191	57206	cytoplasm	IPI00333858	54211	nuclear	0.981184
IPI00290110	56476	cytoplasm	IPI00334191	56069	cytoplasm	0.990808
IPI00006937	57869	cytoplasm	IPI00178150	54122	nuclear	0.989159
IPI00297851	56706	nuclear	IPI00025512	56127	nuclear	0.985246
IPI00305267	55294	nuclear	IPI00171636	50944	cytoplasm	0.988083
IPI00295502	51916	nuclear	IPI00032003	52397	nuclear	0.982746
IPI00619921	53975	nuclear	IPI00021786	54384	cytoplasm	0.981253
IPI00431698	53152	nuclear	IPI00304589	55302	cytoplasm	0.984322
IPI00295502	56293	nuclear	IPI00297851	56706	nuclear	0.996237
IPI00304589	54691	cytoplasm	IPI00004962	51461	nuclear	0.989686
IPI00025512	51083	cytoplasm	IPI00025512	54011	cytoplasm	0.988801
IPI00093253	51293	cytoplasm	IPI00296388	55275	nuclear	0.992432
IPI00307733	56563	nuclear	IPI00166487	51313	nuclear	0.993867
IPI00167009	55681	cytoplasm	IPI00002569	50939	cytoplasm	0.997542
IPI00307165	55085	cytoplasm	IPI00021840	56473	cytoplasm	0.984475
IPI00220109	53056	nuclear	IPI00006213	53313	cytoplasm	0.993244
IPI00019471	50800	cytoplasm	IPI00026317	55865	nuclear	0.992642
IPI00644502	52949	nuclear	IPI00419847	58009	cytoplasm	0.99035
IPI00385377	50840	cytoplasm	IPI00006213	53313	cytoplasm	0.996321
IPI00304992	57423	cytoplasm	IPI00021812	54412	cytoplasm	0.98076
IPI00290110	56686	nuclear	IPI00157643	54953	cytoplasm	0.998907
IPI00291802	55393	cytoplasm	IPI00304932	58110	nuclear	0.981109
IPI00166512	57517	nuclear	IPI00102820	53366	cytoplasm	0.99469
IPI00384857	54963	cytoplasm	IPI00021840	56473	cytoplasm	0.984879
IPI00063605	51061	cytoplasm	IPI00410693	51116	cytoplasm	0.993287
IPI00290110	56686	nuclear	IPI00479997	50872	nuclear	0.997986
IPI00328929	55435	nuclear	IPI00304409	51477	cytoplasm	0.995828
IPI00169307	52141	nuclear	IPI00470377	57248	nuclear	0.992093
IPI00022145	54420	cytoplasm	IPI00021812	58258	cytoplasm	0.980166
IPI00479997	56624	nuclear	IPI00301421	56458	nuclear	0.990344
IPI00083708	53053	cytoplasm	IPI00304875	52992	cytoplasm	0.991488
IPI00021417	53153	nuclear	IPI00396057	54039	nuclear	0.989104
IPI00218097	54181	nuclear	IPI00296388	56827	nuclear	0.995163
IPI00007334	58018	nuclear	IPI00291916	55344	nuclear	0.996441
IPI00291802	55393	cytoplasm	IPI00304589	51711	nuclear	0.985364
IPI00004068	52493	nuclear	IPI00082831	50760	nuclear	0.985437
IPI00024601	52061	nuclear	IPI00031670	57743	cytoplasm	0.980922
IPI00004557	52300	cytoplasm	IPI00065931	53229	cytoplasm	0.998399
IPI00013290	54364	nuclear	IPI00021840	56473	cytoplasm	0.989972
IPI00011069	58079	nuclear	IPI00083708	53053	cytoplasm	0.995097
IPI00006620	54096	nuclear	IPI00478513	51085	nuclear	0.983635
IPI00234446	52539	nuclear	IPI00216689	54208	nuclear	0.982693
IPI00033054	52874	nuclear	IPI00410013	56662	nuclear	0.995805
IPI00004419	53163	nuclear	IPI00003964	56610	nuclear	0.981807
IPI00296421	51222	cytoplasm	IPI00021840	55750	cytoplasm	0.998856
IPI00018274	54611	cytoplasm	IPI00470559	57344	cytoplasm	0.995735
IPI00018274	56987	nuclear	IPI00643818	55967	nuclear	0.983841
IPI00479997	56624	nuclear	IPI00646058	55643	nuclear	0.986456
IPI00292009	55974	cytoplasm	IPI00456750	57661	cytoplasm	0.99687
IPI00001727	51708	nuclear	IPI00013788	57156	cytoplasm	0.983448
IPI00295502	56293	nuclear	IPI00413976	53142	nuclear	0.982823
IPI00017297	55345	cytoplasm	IPI00008575	52844	nuclear	0.989139
IPI00169307	55118	nuclear	IPI00169307	52141	nuclear	0.996517
IPI00069817	51727	nuclear	IPI00024587	53029	nuclear	0.997342
IPI00646058	55643	nuclear	IPI00017203	50863	nuclear	0.990959
IPI00382509	52984	nuclear	IPI00185919	56174	nuclear	0.981589
IPI00411614	54175	cytoplasm	IPI00019380	52709	nuclear	0.982244
IPI00018274	53132	nuclear	IPI00009866	56281	nuclear	0.992186
IPI00384861	1558	cytoplasm	IPI00376963	54514	cytoplasm	0.981178
IPI00464978	54720	cytoplasm	IPI00021812	58258	cytoplasm	0.992047
IPI00020513	57069	nuclear	IPI00292009	55974	cytoplasm	0.981133
IPI00395737	55903	nuclear	IPI00019196	53460	nuclear	0.987718
IPI00023330	51506	cytoplasm	IPI00005477	54309	nuclear	0.980117
IPI00017297	54396	nuclear	IPI00021840	57840	cytoplasm	0.99314
IPI00644502	52949	nuclear	IPI00004962	51461	nuclear	0.997682
IPI00217121	52260	nuclear	IPI00026317	55865	nuclear	0.990632
IPI00023191	57206	cytoplasm	IPI00307591	52381	nuclear	0.991397
IPI00021840	58022	cytoplasm	IPI00011675	53621	nuclear	0.98528
IPI00017297	53231	nuclear	IPI00007334	57697	nuclear	0.983377
IPI00170770	54945	nuclear	IPI00029778	55401	nuclear	0.990077
IPI00307165	55085	cytoplasm	IPI00004233	54579	nuclear	0.993313
IPI00008338	53023	cytoplasm	IPI00479009	56295	cytoplasm	0.994094
IPI00001466	52906	cytoplasm	IPI00045914	53866	nuclear	0.994941
IPI00002591	56592	cytoplasm	IPI00020513	57431	cytoplasm	0.984053
IPI00006213	53360	nuclear	IPI00619921	53975	nuclear	0.991804
IPI00425404	53890	nuclear	IPI00169307	55118	nuclear	0.994313
IPI00218097	57473	cytoplasm	IPI00479009	56295	cytoplasm	0.990383
IPI00023330	51506	cytoplasm	IPI00019196	53460	nuclear	0.986182
IPI00033054	52874	nuclear	IPI00470559	57420	cytoplasm	0.985225
IPI00104050	56792	cytoplasm	IPI00217001	53787	cytoplasm	0.988881
IPI00001466	55317	cytoplasm	IPI00387015	54934	cytoplasm	0.990597
IPI00013174	56419	nuclear	IPI00000155	57243	nuclear	0.988393
IPI00024062	53596	nuclear	IPI00382509	52984	nuclear	0.98635
IPI00383396	54606	nuclear	IPI00398505	53873	nuclear	0.987305
IPI00002386	51437	cytoplasm	IPI00026673	57526	nuclear	0.989186
IPI00384861	1558	cytoplasm	IPI00026817	57141	cytoplasm	0.993989
IPI00217121	53832	nuclear	IPI00061989	52360	nuclear	0.98039
IPI00306933	58117	cytoplasm	IPI00177498	51516	cytoplasm	0.992907
IPI00307165	55085	cytoplasm	IPI00002569	57647	cytoplasm	0.98673
IPI00384541	53185	cytoplasm	IPI00298731	55039	nuclear	0.985921
IPI00019471	50800	cytoplasm	IPI00456750	50871	cytoplasm	0.982263
IPI00020984	51387	nuclear	IPI00004795	54221	nuclear	0.983872
IPI00166518	52244	nuclear	IPI00304589	55302	cytoplasm	0.993213
IPI00385377	50840	cytoplasm	IPI00464978	51227	cytoplasm	0.996273
IPI00217930	57528	nuclear	IPI00010700	57048	cytoplasm	0.999317
IPI00064767	57807	nuclear	IPI00021812	50794	nuclear	0.987978
IPI00456750	57661	cytoplasm	IPI00438170	55543	cytoplasm	0.98754
IPI00029601	57401	nuclear	IPI00294391	56774	cytoplasm	0.982885
IPI00464978	51227	cytoplasm	IPI00045914	53866	nuclear	0.998052
IPI00021440	51972	nuclear	IPI00045914	56309	nuclear	0.983904
IPI00003479	53767	cytoplasm	IPI00003479	52982	cytoplasm	0.991844
IPI00015029	51365	cytoplasm	IPI00019502	54203	cytoplasm	0.980117
IPI00456750	57819	nuclear	IPI00296388	55275	nuclear	0.983948
IPI00003964	56610	nuclear	IPI00297235	57658	nuclear	0.987845
IPI00216049	57690	nuclear	IPI00021840	55750	cytoplasm	0.987495
IPI00032064	51058	nuclear	IPI00431698	53152	nuclear	0.986084
IPI00464978	54720	cytoplasm	IPI00646058	55643	nuclear	0.998645
IPI00307165	55085	cytoplasm	IPI00335824	58053	nuclear	0.980806
IPI00021812	52823	cytoplasm	IPI00021812	54363	cytoplasm	0.993459
IPI00003519	50985	nuclear	IPI00005539	51722	nuclear	0.994421
IPI00004557	50883	cytoplasm	IPI00304589	51711	nuclear	0.995954
IPI00291802	55393	cytoplasm	IPI00045914	56309	nuclear	0.982641
IPI00017297	55365	nuclear	IPI00101987	51200	nuclear	0.981695
IPI00069817	51727	nuclear	IPI00025512	57151	cytoplasm	0.986292
IPI00007675	56908	cytoplasm	IPI00026673	57526	nuclear	0.986719
IPI00306471	55404	nuclear	IPI00299263	52573	cytoplasm	0.985459
IPI00001466	55317	cytoplasm	IPI00307733	56563	nuclear	0.997219
IPI00439194	52623	cytoplasm	IPI00410013	56662	nuclear	0.998529
IPI00029601	51801	nuclear	IPI00097495	56988	cytoplasm	0.985652
IPI00022348	55963	cytoplasm	IPI00291802	55393	cytoplasm	0.983295
IPI00328306	53923	nuclear	IPI00019196	54811	nuclear	0.996201
IPI00307591	52381	nuclear	IPI00291916	55344	nuclear	0.989611
IPI00456750	57819	nuclear	IPI00470377	57248	nuclear	0.991191
IPI00013891	53684	nuclear	IPI00255778	58181	cytoplasm	0.989873
IPI00239407	51910	nuclear	IPI00019196	51934	cytoplasm	0.994225
IPI00221106	51326	cytoplasm	IPI00005826	51424	cytoplasm	0.982662
IPI00010438	54289	cytoplasm	IPI00006196	52016	cytoplasm	0.991097
IPI00464952	54204	nuclear	IPI00021812	57238	nuclear	0.998477
IPI00021812	58258	cytoplasm	IPI00008575	52844	nuclear	0.995361
IPI00555610	54968	cytoplasm	IPI00005477	54309	nuclear	0.993248
IPI00182540	56631	nuclear	IPI00009866	56281	nuclear	0.999358
IPI00016932	53896	cytoplasm	IPI00167009	55681	cytoplasm	0.999355
IPI00464978	54330	cytoplasm	IPI00166487	51313	nuclear	0.999079
IPI00104050	50969	nuclear	IPI00438170	55543	cytoplasm	0.989842
IPI00216348	50881	cytoplasm	IPI00021812	51975	nuclear	0.995333
IPI00465087	51158	nuclear	IPI00304589	57126	nuclear	0.988261
IPI00464952	54204	nuclear	IPI00060715	53339	cytoplasm	0.983723
IPI00013290	54364	nuclear	IPI00296388	56827	nuclear	0.984372
IPI00000875	56657	cytoplasm	IPI00045856	55888	cytoplasm	0.999888
IPI00167009	55681	cytoplasm	IPI00410013	56662	nuclear	0.982095
IPI00304589	54691	cytoplasm	IPI00065931	53229	cytoplasm	0.997916
IPI00025516	56447	nuclear	IPI00302238	52209	nuclear	0.985397
IPI00456359	52628	cytoplasm	IPI00220109	56738	nuclear	0.98795
IPI00221106	54094	cytoplasm	IPI00184330	54734	cytoplasm	0.982442
IPI00020513	51385	cytoplasm	IPI00028122	54805	nuclear	0.9954
IPI00001632	52049	cytoplasm	IPI00184330	53868	cytoplasm	0.99558
IPI00074893	52644	nuclear	IPI00011675	53619	nuclear	0.992754
IPI00024816	51052	nuclear	IPI00011675	53619	nuclear	0.999274
IPI00004557	52499	cytoplasm	IPI00375814	53443	nuclear	0.991995
IPI00004557	55832	cytoplasm	IPI00186290	54455	cytoplasm	0.982114
IPI00029515	56080	nuclear	IPI00291916	55344	nuclear	0.986137
IPI00427522	52390	nuclear	IPI00289608	55789	cytoplasm	0.998883
IPI00219430	56776	nuclear	IPI00307591	52381	nuclear	0.992477
IPI00018195	51400	nuclear	IPI00061989	52360	nuclear	0.989363
IPI00337612	52582	nuclear	IPI00394926	57609	nuclear	0.982865
IPI00029601	57401	nuclear	IPI00002591	56592	cytoplasm	0.984303
IPI00385377	50840	cytoplasm	IPI00304589	58236	cytoplasm	0.995273
IPI00307733	56563	nuclear	IPI00065931	53229	cytoplasm	0.996952
IPI00021840	56473	cytoplasm	IPI00470941	55234	cytoplasm	0.988636
IPI00383574	52911	nuclear	IPI00455192	58023	cytoplasm	0.982528
IPI00010700	57048	cytoplasm	IPI00646058	55643	nuclear	0.995846
IPI00021417	58188	cytoplasm	IPI00019196	54811	nuclear	0.992006
IPI00016597	56062	cytoplasm	IPI00177498	51516	cytoplasm	0.980759
IPI00017450	50875	cytoplasm	IPI00026496	51950	cytoplasm	0.999011
IPI00006937	57869	cytoplasm	IPI00097495	56988	cytoplasm	0.996497
IPI00217930	57528	nuclear	IPI00217121	52260	nuclear	0.995994
IPI00032064	50870	cytoplasm	IPI00011675	53807	nuclear	0.993352
IPI00306825	56119	cytoplasm	IPI00021840	58022	cytoplasm	0.986173
IPI00031023	54119	cytoplasm	IPI00328306	54214	nuclear	0.985714
IPI00386170	55644	nuclear	IPI00021812	50725	cytoplasm	0.991743
IPI00017297	55345	cytoplasm	IPI00304589	53872	cytoplasm	0.991845
IPI00017450	57369	cytoplasm	IPI00410228	56635	nuclear	0.98948
IPI00411614	54175	cytoplasm	IPI00025512	51083	cytoplasm	0.986726
IPI00021812	54412	cytoplasm	IPI00646058	55643	nuclear	0.982397
IPI00292009	55974	cytoplasm	IPI00025512	57281	nuclear	0.986863
IPI00549248	54998	cytoplasm	IPI00065931	55370	cytoplasm	0.98023
IPI00180305	52932	cytoplasm	IPI00000858	58097	nuclear	0.994068
IPI00219430	56776	nuclear	IPI00218097	57473	cytoplasm	0.99176
IPI00328715	57834	cytoplasm	IPI00552897	57412	nuclear	0.986294
IPI00017297	53072	nuclear	IPI00017297	51554	nuclear	0.996494
IPI00033054	55148	nuclear	IPI00097495	56988	cytoplasm	0.985325
IPI00218161	53375	cytoplasm	IPI00021812	54062	nuclear	0.987048
IPI00382509	52984	nuclear	IPI00021812	57084	nuclear	0.985912
IPI00026317	55865	nuclear	IPI00017203	50863	nuclear	0.9973
IPI00456359	52628	cytoplasm	IPI00032003	51079	nuclear	0.988549
IPI00291802	55393	cytoplasm	IPI00024601	52061	nuclear	0.981244
IPI00217661	57768	nuclear	IPI00071188	55698	cytoplasm	0.98521
IPI00152083	57163	cytoplasm	IPI00019196	53460	nuclear	0.985585
IPI00384857	54963	cytoplasm	IPI00019196	54811	nuclear	0.984566
IPI00180154	54853	nuclear	IPI00007941	55892	nuclear	0.98714
IPI00218097	54181	nuclear	IPI00024272	54863	nuclear	0.981406
IPI00425562	51364	cytoplasm	IPI00166491	55910	nuclear	0.987006
IPI00217121	53832	nuclear	IPI00083708	52156	cytoplasm	0.988341
IPI00166518	52244	nuclear	IPI00304932	58110	nuclear	0.982997
IPI00007675	56908	cytoplasm	IPI00438229	55425	nuclear	0.995951
IPI00479997	50872	nuclear	IPI00082831	50760	nuclear	0.998178
IPI00016597	56062	cytoplasm	IPI00026320	56600	cytoplasm	0.98017
IPI00025054	55863	nuclear	IPI00017297	51270	nuclear	0.990045
IPI00010700	57048	cytoplasm	IPI00084746	56855	nuclear	0.988429
IPI00017297	54575	nuclear	IPI00006079	52035	nuclear	0.9852
IPI00170770	54945	nuclear	IPI00024970	57338	nuclear	0.991858
IPI00219430	56776	nuclear	IPI00304589	55302	cytoplasm	0.98477
IPI00031369	53138	cytoplasm	IPI00296388	56827	nuclear	0.984065
IPI00643818	55967	nuclear	IPI00216689	56352	nuclear	0.984934
IPI00025516	56447	nuclear	IPI00384857	54963	cytoplasm	0.993573
IPI00218097	57473	cytoplasm	IPI00026320	56600	cytoplasm	0.988086
IPI00220857	54184	cytoplasm	IPI00550206	58085	nuclear	0.987948
IPI00020513	57572	cytoplasm	IPI00017297	52032	nuclear	0.99578
IPI00296421	51222	cytoplasm	IPI00021840	55747	cytoplasm	0.993905
IPI00013290	54364	nuclear	IPI00296362	54454	nuclear	0.997497
IPI00414262	52247	cytoplasm	IPI00296388	56827	nuclear	0.999044
IPI00018195	52742	cytoplasm	IPI00061989	53697	nuclear	0.982502
IPI00385377	50840	cytoplasm	IPI00166487	51313	nuclear	0.996441
IPI00016472	51996	nuclear	IPI00413734	51866	nuclear	0.99407
IPI00646058	55643	nuclear	IPI00470941	55234	cytoplasm	0.991113
IPI00004233	54579	nuclear	IPI00010141	57312	cytoplasm	0.99229
IPI00006374	57955	cytoplasm	IPI00006987	54130	nuclear	0.993977
IPI00239407	52021	cytoplasm	IPI00008575	52844	nuclear	0.98534
IPI00290110	56476	cytoplasm	IPI00296421	54752	nuclear	0.982579
IPI00163729	54786	cytoplasm	IPI00234252	52054	nuclear	0.994709
IPI00328929	55435	nuclear	IPI00009975	55087	cytoplasm	0.995033
IPI00292953	54557	cytoplasm	IPI00306186	56929	nuclear	0.982572
IPI00002569	52693	cytoplasm	IPI00552897	57412	nuclear	0.993821
IPI00022145	57295	cytoplasm	IPI00010141	57312	cytoplasm	0.994225
IPI00335824	58053	nuclear	IPI00002569	50939	cytoplasm	0.986235
IPI00002591	56592	cytoplasm	IPI00384857	54963	cytoplasm	0.980897
IPI00022145	54420	cytoplasm	IPI00029778	51627	nuclear	0.98177
IPI00029515	56080	nuclear	IPI00296388	51322	nuclear	0.987561
IPI00016910	55962	nuclear	IPI00009866	56281	nuclear	0.993393
IPI00384857	54963	cytoplasm	IPI00166518	52244	nuclear	0.997472
IPI00333858	53841	nuclear	IPI00333858	52680	nuclear	0.988772
IPI00410034	57944	cytoplasm	IPI00410034	52717	nuclear	0.992293
IPI00029601	50940	cytoplasm	IPI00182469	56165	nuclear	0.991276
IPI00082831	50760	nuclear	IPI00647640	52402	nuclear	0.988626
IPI00216049	54603	nuclear	IPI00021812	55315	cytoplasm	0.995577
IPI00307733	56563	nuclear	IPI00394926	57609	nuclear	0.989591
IPI00217661	57768	nuclear	IPI00011675	53619	nuclear	0.992652
IPI00033054	55671	nuclear	IPI00549912	57868	cytoplasm	0.981975
IPI00217121	52646	nuclear	IPI00410013	56662	nuclear	0.99116
IPI00216049	57905	cytoplasm	IPI00296153	54993	cytoplasm	0.991479
IPI00032064	53486	nuclear	IPI00009866	56281	nuclear	0.992716
IPI00045914	56309	nuclear	IPI00304589	51859	nuclear	0.991636
IPI00180305	52932	cytoplasm	IPI00148096	52129	nuclear	0.982794
IPI00644502	52949	nuclear	IPI00304589	58236	cytoplasm	0.982931
IPI00007675	56908	cytoplasm	IPI00032064	52118	nuclear	0.986946
IPI00177938	50767	cytoplasm	IPI00021812	54412	cytoplasm	0.981054
IPI00217957	55993	nuclear	IPI00304589	55302	cytoplasm	0.993889
IPI00021812	54179	nuclear	IPI00411635	53237	cytoplasm	0.980295
IPI00152977	52894	nuclear	IPI00181617	56727	nuclear	0.984467
IPI00217957	55993	nuclear	IPI00025512	56127	nuclear	0.985477
IPI00007402	54678	nuclear	IPI00013788	57156	cytoplasm	0.994898
IPI00217930	57528	nuclear	IPI00217121	52646	nuclear	0.984914
IPI00029601	57401	nuclear	IPI00328929	55435	nuclear	0.988407
IPI00239407	52021	cytoplasm	IPI00021786	54384	cytoplasm	0.998671
IPI00148096	52129	nuclear	IPI00296388	51322	nuclear	0.985906
IPI00555610	54968	cytoplasm	IPI00021417	58188	cytoplasm	0.991219
IPI00394829	54943	nuclear	IPI00304589	51859	nuclear	0.981593
IPI00017297	55365	nuclear	IPI00009975	55087	cytoplasm	0.993313
IPI00305267	55294	nuclear	IPI00301618	52852	cytoplasm	0.998542
IPI00239407	52021	cytoplasm	IPI00000858	58097	nuclear	0.99793
IPI00297241	53282	nuclear	IPI00061989	52360	nuclear	0.992527
IPI00033054	55671	nuclear	IPI00002569	57540	cytoplasm	0.988002
IPI00337315	50809	nuclear	IPI00005539	51722	nuclear	0.995792
IPI00479997	50872	nuclear	IPI00301263	50841	cytoplasm	0.98314
IPI00024825	52186	nuclear	IPI00168527	57419	cytoplasm	0.998968
IPI00009542	55341	cytoplasm	IPI00015578	52027	cytoplasm	0.999343
IPI00456750	57661	cytoplasm	IPI00298731	55039	nuclear	0.989176
IPI00009975	55087	cytoplasm	IPI00304409	51477	cytoplasm	0.985327
IPI00029601	57401	nuclear	IPI00217957	55993	nuclear	0.981367
IPI00644502	52949	nuclear	IPI00304589	54691	cytoplasm	0.982931
IPI00007402	54678	nuclear	IPI00234252	52054	nuclear	0.982383
IPI00008085	57724	nuclear	IPI00413942	54385	nuclear	0.982725
IPI00027280	56694	nuclear	IPI00456359	52628	cytoplasm	0.9822
IPI00011069	58079	nuclear	IPI00082831	50760	nuclear	0.980166
IPI00555619	51413	nuclear	IPI00178150	54122	nuclear	0.984385
IPI00021812	53343	cytoplasm	IPI00011675	53621	nuclear	0.995304
IPI00004557	52300	cytoplasm	IPI00304589	58236	cytoplasm	0.99823
IPI00001466	52906	cytoplasm	IPI00641181	54142	nuclear	0.984085
IPI00218161	53375	cytoplasm	IPI00026546	58189	cytoplasm	0.99789
IPI00013174	56419	nuclear	IPI00021840	55750	cytoplasm	0.990734
IPI00026546	58189	cytoplasm	IPI00425562	51364	cytoplasm	0.984022
IPI00218097	54180	cytoplasm	IPI00164672	51581	cytoplasm	0.98992
IPI00456750	50871	cytoplasm	IPI00017203	50863	nuclear	0.985776
IPI00170770	54945	nuclear	IPI00464978	53356	cytoplasm	0.995283
IPI00093253	51293	cytoplasm	IPI00097495	56988	cytoplasm	0.99218
IPI00032064	51058	nuclear	IPI00299263	52573	cytoplasm	0.9878
IPI00148057	51018	nuclear	IPI00007675	56908	cytoplasm	0.997125
IPI00018274	51261	cytoplasm	IPI00177498	51516	cytoplasm	0.990341
IPI00425562	51364	cytoplasm	IPI00295502	52014	nuclear	0.983048
IPI00328715	57834	cytoplasm	IPI00217851	55940	cytoplasm	0.999619
IPI00004557	56797	nuclear	IPI00470941	56681	nuclear	0.998928
IPI00043201	50928	nuclear	IPI00023649	57990	nuclear	0.999455
IPI00290110	57919	nuclear	IPI00006196	52016	cytoplasm	0.985395
IPI00017297	53231	nuclear	IPI00017297	52485	nuclear	0.998018
IPI00181006	54275	cytoplasm	IPI00021840	57840	cytoplasm	0.980427
IPI00425404	53890	nuclear	IPI00021840	52630	cytoplasm	0.988481
IPI00022145	54420	cytoplasm	IPI00021812	54412	cytoplasm	0.980647
IPI00013290	54364	nuclear	IPI00464978	54720	cytoplasm	0.991157
IPI00004233	54579	nuclear	IPI00021812	57238	nuclear	0.990669
IPI00016472	51996	nuclear	IPI00218696	54673	nuclear	0.995111
IPI00290110	56476	cytoplasm	IPI00304875	52992	cytoplasm	0.98002
IPI00217930	57528	nuclear	IPI00301421	56458	nuclear	0.981102
IPI00021320	57103	nuclear	IPI00029515	56080	nuclear	0.981501
IPI00304589	58236	cytoplasm	IPI00004962	51461	nuclear	0.989686
IPI00031241	58106	nuclear	IPI00021840	55747	cytoplasm	0.995436
IPI00291802	55393	cytoplasm	IPI00019196	54811	nuclear	0.993868
IPI00328715	55325	nuclear	IPI00333858	54157	cytoplasm	0.980877
IPI00647185	56773	nuclear	IPI00007334	51917	nuclear	0.992568
IPI00003964	56610	nuclear	IPI00182540	56631	nuclear	0.984139
IPI00142716	50857	cytoplasm	IPI00003519	57428	cytoplasm	0.9925
IPI00008137	53705	nuclear	IPI00216049	57690	nuclear	0.99698
IPI00021954	53670	cytoplasm	IPI00219301	51681	cytoplasm	0.980647
IPI00004557	52499	cytoplasm	IPI00065931	53229	cytoplasm	0.998399
IPI00549912	57868	cytoplasm	IPI00328306	52667	nuclear	0.983342
IPI00022348	55458	cytoplasm	IPI00294391	56774	cytoplasm	0.98007
IPI00335824	51685	nuclear	IPI00023649	57990	nuclear	0.999494
IPI00008338	53023	cytoplasm	IPI00550206	58085	nuclear	0.984256
IPI00294391	56774	cytoplasm	IPI00025512	54011	cytoplasm	0.986116
IPI00006077	53821	nuclear	IPI00304589	51711	nuclear	0.991725
IPI00217121	52646	nuclear	IPI00002386	51437	cytoplasm	0.986411
IPI00013891	53684	nuclear	IPI00307733	56563	nuclear	0.982871
IPI00425404	53890	nuclear	IPI00394829	54943	nuclear	0.991721
IPI00384541	53185	cytoplasm	IPI00296153	54993	cytoplasm	0.98213
IPI00028122	53435	nuclear	IPI00011663	56707	cytoplasm	0.991154
IPI00017297	55345	cytoplasm	IPI00026673	57526	nuclear	0.982468
IPI00004557	52499	cytoplasm	IPI00168527	57419	cytoplasm	0.984458
IPI00017297	51554	nuclear	IPI00382509	52984	nuclear	0.986627
IPI00032355	53371	nuclear	IPI00328306	53923	nuclear	0.982739
IPI00394829	54943	nuclear	IPI00298935	56393	cytoplasm	0.994388
IPI00017297	51270	nuclear	IPI00021812	57084	nuclear	0.988228
IPI00218097	57473	cytoplasm	IPI00333420	52002	cytoplasm	0.984665
IPI00333858	54211	nuclear	IPI00438170	55543	cytoplasm	0.990494
IPI00333858	54211	nuclear	IPI00479009	56295	cytoplasm	0.996172
IPI00152977	52894	nuclear	IPI00016249	57948	cytoplasm	0.982075
IPI00335824	58053	nuclear	IPI00021812	57238	nuclear	0.990479
IPI00169434	55336	cytoplasm	IPI00646058	55643	nuclear	0.990887
IPI00290110	55807	nuclear	IPI00082831	50760	nuclear	0.993154
IPI00031369	53138	cytoplasm	IPI00029778	55401	nuclear	0.990882
IPI00148057	51018	nuclear	IPI00470941	55234	cytoplasm	0.992413
IPI00010700	57048	cytoplasm	IPI00470559	57420	cytoplasm	0.996165
IPI00006213	53313	cytoplasm	IPI00375814	53443	nuclear	0.9976
IPI00218097	57473	cytoplasm	IPI00021417	58188	cytoplasm	0.984503
IPI00292953	56620	nuclear	IPI00032355	53371	nuclear	0.981004
IPI00032064	51058	nuclear	IPI00304589	55302	cytoplasm	0.981759
IPI00333420	52002	cytoplasm	IPI00011663	56707	cytoplasm	0.981496
IPI00220857	54184	cytoplasm	IPI00180305	52932	cytoplasm	0.980969
IPI00550206	58085	nuclear	IPI00298935	56393	cytoplasm	0.998369
IPI00291579	54077	nuclear	IPI00004419	53163	nuclear	0.981931
IPI00019380	52709	nuclear	IPI00394829	54943	nuclear	0.980149
IPI00555610	54968	cytoplasm	IPI00296388	55275	nuclear	0.993936
IPI00006213	53360	nuclear	IPI00021405	53173	nuclear	0.99068
IPI00032064	52460	nuclear	IPI00419531	51472	nuclear	0.986157
IPI00218097	54181	nuclear	IPI00016932	57906	cytoplasm	0.984616
IPI00328753	57488	nuclear	IPI00290854	52689	nuclear	0.996373
IPI00454902	54623	cytoplasm	IPI00306195	53266	nuclear	0.982099
IPI00179473	55611	nuclear	IPI00410034	54757	nuclear	0.985919
IPI00007675	56908	cytoplasm	IPI00304589	52903	cytoplasm	0.988692
IPI00019380	55912	cytoplasm	IPI00413976	56439	cytoplasm	0.994594
IPI00152083	57163	cytoplasm	IPI00411753	51425	nuclear	0.991139
IPI00464978	54330	cytoplasm	IPI00644502	52949	nuclear	0.997789
IPI00152977	52894	nuclear	IPI00409590	53708	nuclear	0.999869
IPI00302594	57740	nuclear	IPI00328306	54214	nuclear	0.989699
IPI00031670	57743	cytoplasm	IPI00021840	56663	nuclear	0.998864
IPI00164672	51581	cytoplasm	IPI00219301	51681	cytoplasm	0.980387
IPI00552897	57412	nuclear	IPI00304589	53872	cytoplasm	0.997664
IPI00020513	55928	nuclear	IPI00006079	52972	nuclear	0.993112
IPI00017297	55345	cytoplasm	IPI00384857	52361	cytoplasm	0.982554
IPI00294065	54086	cytoplasm	IPI00031670	57743	cytoplasm	0.99336
IPI00607722	54855	nuclear	IPI00442033	52106	nuclear	0.988171
IPI00013174	56419	nuclear	IPI00456750	57661	cytoplasm	0.980131
IPI00003406	52988	nuclear	IPI00454969	55533	nuclear	0.983407
IPI00011663	51713	cytoplasm	IPI00011663	52446	cytoplasm	1
IPI00021812	53191	nuclear	IPI00011675	53807	nuclear	0.99458
IPI00003406	52988	nuclear	IPI00010700	57048	cytoplasm	0.99448
IPI00028122	53435	nuclear	IPI00011663	51713	cytoplasm	0.991154
IPI00239407	51911	nuclear	IPI00217957	55993	nuclear	0.998883
IPI00218097	54180	cytoplasm	IPI00152083	57163	cytoplasm	0.992972
IPI00180305	52932	cytoplasm	IPI00166491	54155	nuclear	0.988295
IPI00021812	58258	cytoplasm	IPI00438229	55425	nuclear	0.988073
IPI00217121	54565	nuclear	IPI00071188	55698	cytoplasm	0.99169
IPI00464978	54720	cytoplasm	IPI00074893	52644	nuclear	0.982829
IPI00295502	51916	nuclear	IPI00021840	56473	cytoplasm	0.996758
IPI00218097	54180	cytoplasm	IPI00438170	55543	cytoplasm	0.989675
IPI00169307	55118	nuclear	IPI00298935	56393	cytoplasm	0.989777
IPI00425404	53890	nuclear	IPI00217957	55993	nuclear	0.997496
IPI00017297	52485	nuclear	IPI00018274	51857	nuclear	0.991371
IPI00013891	53684	nuclear	IPI00045914	53866	nuclear	0.991598
IPI00031618	56742	cytoplasm	IPI00012199	56898	cytoplasm	0.986715
IPI00022348	55458	cytoplasm	IPI00017297	55365	nuclear	0.99776
IPI00021840	56663	nuclear	IPI00025512	51083	cytoplasm	0.993947
IPI00064767	57694	nuclear	IPI00061989	53697	nuclear	0.98465
IPI00306471	55404	nuclear	IPI00025512	54011	cytoplasm	0.993511
IPI00217001	53787	cytoplasm	IPI00184330	54734	cytoplasm	0.993483
IPI00001466	52906	cytoplasm	IPI00304589	54681	cytoplasm	0.991749
IPI00304992	57423	cytoplasm	IPI00016932	57906	cytoplasm	0.984218
IPI00328306	53923	nuclear	IPI00219301	51681	cytoplasm	0.982248
IPI00335824	51685	nuclear	IPI00162646	56760	nuclear	0.983833
IPI00104050	50969	nuclear	IPI00025512	57151	cytoplasm	0.989023
IPI00305267	51201	nuclear	IPI00304589	58236	cytoplasm	0.992956
IPI00414262	52247	cytoplasm	IPI00464978	53356	cytoplasm	0.982683
IPI00384857	54963	cytoplasm	IPI00060715	53339	cytoplasm	0.992572
IPI00334775	52154	cytoplasm	IPI00022373	51915	cytoplasm	0.991206
IPI00307733	56563	nuclear	IPI00006213	54128	cytoplasm	0.998158
IPI00217121	52260	nuclear	IPI00464978	53356	cytoplasm	0.999789
IPI00479997	50872	nuclear	IPI00376963	54514	cytoplasm	0.995305
IPI00018274	58202	nuclear	IPI00006196	52016	cytoplasm	0.992892
IPI00217686	54832	nuclear	IPI00003964	56610	nuclear	0.989885
IPI00234446	52539	nuclear	IPI00006079	52407	nuclear	0.984208
IPI00033054	52874	nuclear	IPI00016932	57906	cytoplasm	0.990077
IPI00010141	57312	cytoplasm	IPI00004472	52805	cytoplasm	0.994874
IPI00550206	58085	nuclear	IPI00219301	51681	cytoplasm	0.987658
IPI00439194	52623	cytoplasm	IPI00470559	57420	cytoplasm	0.985109
IPI00179473	55611	nuclear	IPI00023649	57990	nuclear	0.991097
IPI00470559	51233	nuclear	IPI00021812	57084	nuclear	0.997078
IPI00456750	57661	cytoplasm	IPI00019196	53460	nuclear	0.985635
IPI00425562	52459	nuclear	IPI00018274	58202	nuclear	0.988225
IPI00306471	55404	nuclear	IPI00478127	58237	cytoplasm	0.985359
IPI00031670	57743	cytoplasm	IPI00008338	53023	cytoplasm	0.990059
IPI00023191	57206	cytoplasm	IPI00431698	53152	nuclear	0.981202
IPI00025512	51083	cytoplasm	IPI00296388	55275	nuclear	0.988124
IPI00384541	55388	nuclear	IPI00384541	53185	cytoplasm	0.983603
IPI00301503	54051	nuclear	IPI00025512	57151	cytoplasm	0.99499
IPI00007334	55541	cytoplasm	IPI00025512	54011	cytoplasm	0.992974
IPI00220109	56738	nuclear	IPI00002386	51437	cytoplasm	0.999658
IPI00017297	54396	nuclear	IPI00180764	54380	nuclear	0.980188
IPI00328753	57488	nuclear	IPI00304409	51477	cytoplasm	0.987714
IPI00024587	53029	nuclear	IPI00009975	55087	cytoplasm	0.981959
IPI00479997	56624	nuclear	IPI00021417	57639	nuclear	0.996159
IPI00465087	51158	nuclear	IPI00291802	55393	cytoplasm	0.986
IPI00218097	54180	cytoplasm	IPI00333858	53841	nuclear	0.99537
IPI00025054	55863	nuclear	IPI00017297	51554	nuclear	0.985122
IPI00425562	51364	cytoplasm	IPI00006374	57955	cytoplasm	0.982424
IPI00006213	53360	nuclear	IPI00021812	53247	cytoplasm	0.996155
IPI00021417	58188	cytoplasm	IPI00021405	53173	nuclear	0.982549
IPI00218097	54181	nuclear	IPI00029778	51627	nuclear	0.985071
IPI00239407	51910	nuclear	IPI00302592	51530	cytoplasm	0.989405
IPI00456359	52628	cytoplasm	IPI00004233	54579	nuclear	0.986313
IPI00218097	57473	cytoplasm	IPI00218097	54180	cytoplasm	0.984126
IPI00456359	52628	cytoplasm	IPI00016932	57906	cytoplasm	0.998374
IPI00464978	53356	cytoplasm	IPI00411635	53237	cytoplasm	0.997271
IPI00384541	55388	nuclear	IPI00032064	51058	nuclear	0.985239
IPI00384857	54963	cytoplasm	IPI00454969	55533	nuclear	0.989304
IPI00104050	50969	nuclear	IPI00016597	56062	cytoplasm	0.988206
IPI00022348	55963	cytoplasm	IPI00021954	53670	cytoplasm	0.986687
IPI00004233	58151	nuclear	IPI00021812	57238	nuclear	0.990462
IPI00017297	55365	nuclear	IPI00328929	55435	nuclear	0.994865
IPI00022145	55557	cytoplasm	IPI00304589	53872	cytoplasm	0.987185
IPI00181006	54275	cytoplasm	IPI00438170	55543	cytoplasm	0.992909
IPI00003406	52988	nuclear	IPI00010141	57312	cytoplasm	0.983778
IPI00179757	56666	cytoplasm	IPI00104050	56792	cytoplasm	0.981343
IPI00607722	54855	nuclear	IPI00017297	52485	nuclear	0.983092
IPI00441964	53459	nuclear	IPI00018274	51444	nuclear	0.996759
IPI00218696	54241	nuclear	IPI00004962	51461	nuclear	0.989449
IPI00014298	57326	nuclear	IPI00014298	57067	nuclear	1
IPI00004557	54255	cytoplasm	IPI00065931	55490	cytoplasm	0.998953
IPI00021417	57639	nuclear	IPI00301421	56458	nuclear	0.990763
IPI00218097	55449	cytoplasm	IPI00301618	52852	cytoplasm	0.99831
IPI00022348	55458	cytoplasm	IPI00306471	54335	nuclear	0.98436
IPI00045511	55787	nuclear	IPI00219301	51681	cytoplasm	0.982425
IPI00164672	51581	cytoplasm	IPI00304589	55302	cytoplasm	0.984754
IPI00017297	51270	nuclear	IPI00017297	53072	nuclear	0.988896
IPI00016472	51996	nuclear	IPI00017297	53693	nuclear	0.984595
IPI00333858	52680	nuclear	IPI00298731	55039	nuclear	0.990504
IPI00555610	54968	cytoplasm	IPI00297579	57122	nuclear	0.98067
IPI00239407	51911	nuclear	IPI00219301	51681	cytoplasm	0.988101
IPI00478127	58237	cytoplasm	IPI00019196	54811	nuclear	0.982439
IPI00006937	57869	cytoplasm	IPI00045511	55787	nuclear	0.984329
IPI00020771	56176	nuclear	IPI00009866	56281	nuclear	0.989158
IPI00217121	53832	nuclear	IPI00643818	55967	nuclear	0.994967
IPI00006213	53313	cytoplasm	IPI00419847	53906	cytoplasm	0.996712
IPI00644502	52949	nuclear	IPI00045914	57655	nuclear	0.986707
IPI00295502	52014	nuclear	IPI00028065	55887	cytoplasm	0.99411
IPI00149964	56991	nuclear	IPI00419531	51472	nuclear	0.999756
IPI00010438	54289	cytoplasm	IPI00297235	51905	nuclear	0.982643
IPI00004557	50883	cytoplasm	IPI00016597	56062	cytoplasm	0.991506
IPI00021954	53670	cytoplasm	IPI00007334	58018	nuclear	0.980353
IPI00295502	51916	nuclear	IPI00410013	56662	nuclear	0.989495
IPI00016597	56062	cytoplasm	IPI00477535	51633	cytoplasm	0.993456
IPI00296421	58254	cytoplasm	IPI00643818	55967	nuclear	0.990764
IPI00006213	53360	nuclear	IPI00298935	56393	cytoplasm	0.989513
IPI00003519	57428	cytoplasm	IPI00304589	58236	cytoplasm	0.990434
IPI00385377	50840	cytoplasm	IPI00043370	54124	nuclear	0.997491
IPI00104050	57904	cytoplasm	IPI00184330	54734	cytoplasm	0.982432
IPI00425562	51364	cytoplasm	IPI00064767	57694	nuclear	0.983558
IPI00439194	52623	cytoplasm	IPI00013185	54150	cytoplasm	0.980102
IPI00464952	54204	nuclear	IPI00033054	52874	nuclear	0.997961
IPI00479009	56295	cytoplasm	IPI00299263	52573	cytoplasm	0.996012
IPI00152977	52894	nuclear	IPI00015526	58170	nuclear	0.991605
IPI00084746	56143	cytoplasm	IPI00411635	53237	cytoplasm	0.982499
IPI00219430	56776	nuclear	IPI00550206	58085	nuclear	0.994537
IPI00087375	54287	nuclear	IPI00454902	54623	cytoplasm	0.980529
IPI00239407	51911	nuclear	IPI00479009	56295	cytoplasm	0.985247
IPI00023330	51506	cytoplasm	IPI00410693	54690	nuclear	0.993001
IPI00306471	55404	nuclear	IPI00304589	57126	nuclear	0.986706
IPI00396387	51768	cytoplasm	IPI00000875	56657	cytoplasm	0.985034
IPI00005826	51424	cytoplasm	IPI00291930	56977	cytoplasm	0.995965
IPI00410693	54690	nuclear	IPI00304589	57126	nuclear	0.983788
IPI00328929	51282	nuclear	IPI00021812	50794	nuclear	0.990471
IPI00294742	51838	cytoplasm	IPI00301561	54758	cytoplasm	0.997339
IPI00410034	51417	cytoplasm	IPI00410034	54757	nuclear	0.994844
IPI00008575	52844	nuclear	IPI00304589	53872	cytoplasm	0.986234
IPI00217001	50988	cytoplasm	IPI00184330	54734	cytoplasm	0.993483
IPI00333858	54211	nuclear	IPI00025512	57281	nuclear	0.99017
IPI00033054	55671	nuclear	IPI00033054	52874	nuclear	0.997744
IPI00029778	51627	nuclear	IPI00470941	55234	cytoplasm	0.982057
IPI00023191	57206	cytoplasm	IPI00296388	51322	nuclear	0.981927
IPI00555610	54817	nuclear	IPI00399054	57830	cytoplasm	0.994286
IPI00181006	54275	cytoplasm	IPI00328929	55435	nuclear	0.999239
IPI00028122	53435	nuclear	IPI00304409	51477	cytoplasm	0.993488
IPI00026320	56600	cytoplasm	IPI00304409	51477	cytoplasm	0.982495
IPI00023330	51506	cytoplasm	IPI00291802	55393	cytoplasm	0.992857
IPI00029159	50710	cytoplasm	IPI00396057	54039	nuclear	0.98475
IPI00002591	56592	cytoplasm	IPI00384541	55388	nuclear	0.994248
IPI00029601	57401	nuclear	IPI00021417	58188	cytoplasm	0.981082
IPI00007334	58018	nuclear	IPI00021405	53173	nuclear	0.98015
IPI00026089	57927	nuclear	IPI00398505	53873	nuclear	0.995907
IPI00410693	54690	nuclear	IPI00025512	54011	cytoplasm	0.994726
IPI00552897	57412	nuclear	IPI00217851	55940	cytoplasm	0.989521
IPI00396279	57371	cytoplasm	IPI00478127	58237	cytoplasm	0.99974
IPI00333420	52002	cytoplasm	IPI00384541	55388	nuclear	0.980166
IPI00294065	54086	cytoplasm	IPI00328929	55435	nuclear	0.996578
IPI00470377	57248	nuclear	IPI00000858	58097	nuclear	0.984506
IPI00291802	55393	cytoplasm	IPI00297851	56706	nuclear	0.98438
IPI00396387	51768	cytoplasm	IPI00045856	53506	cytoplasm	0.984032
IPI00384857	52361	cytoplasm	IPI00306471	54335	nuclear	0.981628
IPI00021417	57639	nuclear	IPI00021840	58022	cytoplasm	0.994106
IPI00179473	55611	nuclear	IPI00007334	57697	nuclear	0.982158
IPI00016932	57906	cytoplasm	IPI00032003	52397	nuclear	0.985689
IPI00032064	51058	nuclear	IPI00025512	57281	nuclear	0.9847
IPI00307649	54382	nuclear	IPI00396279	57371	cytoplasm	0.984795
IPI00170770	54945	nuclear	IPI00470559	57420	cytoplasm	0.997415
IPI00021840	56663	nuclear	IPI00019196	53460	nuclear	0.994769
IPI00216049	57905	cytoplasm	IPI00479009	56295	cytoplasm	0.980105
IPI00018195	52742	cytoplasm	IPI00006196	52016	cytoplasm	0.985433
IPI00387015	54934	cytoplasm	IPI00464978	54330	cytoplasm	0.991722
IPI00333858	54211	nuclear	IPI00032064	51058	nuclear	0.998076
IPI00024601	52061	nuclear	IPI00016597	56062	cytoplasm	0.992995
IPI00296432	53008	cytoplasm	IPI00217001	50988	cytoplasm	0.994611
IPI00027035	56843	cytoplasm	IPI00020356	55167	cytoplasm	0.980288
IPI00033054	52874	nuclear	IPI00003406	52988	nuclear	0.992413
IPI00021812	54063	cytoplasm	IPI00021812	55315	cytoplasm	0.98037
IPI00185919	56174	nuclear	IPI00007334	51917	nuclear	0.998302
IPI00031023	54119	cytoplasm	IPI00030531	52353	cytoplasm	0.992071
IPI00218161	53375	cytoplasm	IPI00021812	53191	nuclear	0.989829
IPI00021405	53173	nuclear	IPI00019196	54811	nuclear	0.984708
IPI00479997	56624	nuclear	IPI00470559	57420	cytoplasm	0.987376
IPI00470559	57420	cytoplasm	IPI00032003	52397	nuclear	0.989946
IPI00060715	53339	cytoplasm	IPI00013185	54150	cytoplasm	0.99034
IPI00023191	57206	cytoplasm	IPI00299263	52573	cytoplasm	0.994012
IPI00019380	52709	nuclear	IPI00000858	58097	nuclear	0.983263
IPI00555610	54817	nuclear	IPI00032064	50870	cytoplasm	0.991563
IPI00023330	51506	cytoplasm	IPI00291916	55344	nuclear	0.990913
IPI00335824	58053	nuclear	IPI00026673	57526	nuclear	0.998602
IPI00239407	52021	cytoplasm	IPI00217957	55993	nuclear	0.990723
IPI00239407	51911	nuclear	IPI00025512	51083	cytoplasm	0.993334
IPI00219301	51681	cytoplasm	IPI00097495	56988	cytoplasm	0.984823
IPI00643014	57950	nuclear	IPI00104050	50969	nuclear	0.993835
IPI00290110	56686	nuclear	IPI00555610	54817	nuclear	0.983828
IPI00220109	56738	nuclear	IPI00384857	54963	cytoplasm	0.983858
IPI00017450	50875	cytoplasm	IPI00295502	52014	nuclear	0.985556
IPI00295502	51916	nuclear	IPI00013290	54364	nuclear	0.997969
IPI00414262	52247	cytoplasm	IPI00410013	56662	nuclear	0.998506
IPI00022348	55963	cytoplasm	IPI00177498	51516	cytoplasm	0.981648
IPI00395737	55903	nuclear	IPI00478127	58237	cytoplasm	0.995869
IPI00148057	51018	nuclear	IPI00002386	51437	cytoplasm	0.994505
IPI00007334	58018	nuclear	IPI00431698	53152	nuclear	0.989787
IPI00152011	56483	cytoplasm	IPI00304589	53872	cytoplasm	0.987132
IPI00333858	54211	nuclear	IPI00025512	54011	cytoplasm	0.9948
IPI00306471	55404	nuclear	IPI00304932	58110	nuclear	0.98763
IPI00555610	54968	cytoplasm	IPI00217957	55993	nuclear	0.992842
IPI00001466	55317	cytoplasm	IPI00304589	54691	cytoplasm	0.991749
IPI00218097	54180	cytoplasm	IPI00304589	55302	cytoplasm	0.989984
IPI00007334	51917	nuclear	IPI00007941	55892	nuclear	0.982097
IPI00021840	56663	nuclear	IPI00006077	53821	nuclear	0.980235
IPI00384857	54963	cytoplasm	IPI00000858	58097	nuclear	0.992875
IPI00003783	50877	cytoplasm	IPI00017297	55365	nuclear	0.982412
IPI00220109	53056	nuclear	IPI00394926	57609	nuclear	0.990981
IPI00009790	51478	cytoplasm	IPI00029159	50710	cytoplasm	0.987729
IPI00333858	52680	nuclear	IPI00456750	51156	nuclear	0.995342
IPI00025516	56447	nuclear	IPI00177938	50767	cytoplasm	0.998289
IPI00384541	53185	cytoplasm	IPI00018274	51261	cytoplasm	0.986867
IPI00395737	55903	nuclear	IPI00396279	57371	cytoplasm	0.996793
IPI00011069	58079	nuclear	IPI00179172	54336	cytoplasm	0.988878
IPI00305267	55294	nuclear	IPI00304589	51605	cytoplasm	0.980476
IPI00029601	57401	nuclear	IPI00239407	51910	nuclear	0.995227
IPI00074893	52644	nuclear	IPI00181617	56727	nuclear	0.989266
IPI00013174	56419	nuclear	IPI00218097	57473	cytoplasm	0.983364
IPI00020513	57431	cytoplasm	IPI00292009	55974	cytoplasm	0.993189
IPI00219430	56776	nuclear	IPI00019196	53460	nuclear	0.996539
IPI00182540	56631	nuclear	IPI00289776	52362	cytoplasm	0.997563
IPI00026496	51950	cytoplasm	IPI00021076	56728	nuclear	0.995256
IPI00169434	55336	cytoplasm	IPI00619921	53975	nuclear	0.982809
IPI00006620	56011	nuclear	IPI00642175	56725	nuclear	0.994893
IPI00001466	55317	cytoplasm	IPI00013891	53684	nuclear	0.982805
IPI00414262	52247	cytoplasm	IPI00013185	54150	cytoplasm	0.993188
IPI00328715	57834	cytoplasm	IPI00002569	57647	cytoplasm	0.998625
IPI00017450	53510	nuclear	IPI00020178	57937	cytoplasm	0.982119
IPI00217059	54694	nuclear	IPI00028931	57848	nuclear	0.981584
IPI00031241	58106	nuclear	IPI00304409	51477	cytoplasm	0.996754
IPI00464978	51227	cytoplasm	IPI00045914	57655	nuclear	0.984508
IPI00412355	57280	cytoplasm	IPI00289776	52362	cytoplasm	0.980317
IPI00439194	52623	cytoplasm	IPI00004233	58151	nuclear	0.996424
IPI00020984	51460	nuclear	IPI00004795	54221	nuclear	0.983872
IPI00178150	54122	nuclear	IPI00413976	53142	nuclear	0.999104
IPI00166518	52244	nuclear	IPI00550206	58085	nuclear	0.986125
IPI00012788	57688	nuclear	IPI00032355	53371	nuclear	0.988542
IPI00290110	56686	nuclear	IPI00006987	54130	nuclear	0.986436
IPI00239407	51911	nuclear	IPI00166491	54155	nuclear	0.997078
IPI00290110	54498	nuclear	IPI00024825	52186	nuclear	0.999599
IPI00239407	51911	nuclear	IPI00298935	56393	cytoplasm	0.99629
IPI00004068	52493	nuclear	IPI00376963	54514	cytoplasm	0.986697
IPI00307591	52381	nuclear	IPI00019196	54811	nuclear	0.992209
IPI00019380	52709	nuclear	IPI00619921	53975	nuclear	0.983432
IPI00306301	54654	nuclear	IPI00456899	50801	nuclear	0.981792
IPI00007402	52212	nuclear	IPI00001727	51708	nuclear	0.994566
IPI00017297	52032	nuclear	IPI00029515	56080	nuclear	0.988391
IPI00024062	53596	nuclear	IPI00007334	57697	nuclear	0.991794
IPI00333858	53841	nuclear	IPI00298731	55039	nuclear	0.985849
IPI00002569	50939	cytoplasm	IPI00007675	56908	cytoplasm	0.996606
IPI00218097	57473	cytoplasm	IPI00009975	55087	cytoplasm	0.989203
IPI00022348	55963	cytoplasm	IPI00004557	50883	cytoplasm	0.983093
IPI00385377	50840	cytoplasm	IPI00419847	58009	cytoplasm	0.999601
IPI00307649	54382	nuclear	IPI00294391	56774	cytoplasm	0.987145
IPI00013174	56419	nuclear	IPI00016597	56062	cytoplasm	0.985615
IPI00439194	52623	cytoplasm	IPI00002569	52693	cytoplasm	0.993872
IPI00025516	56447	nuclear	IPI00298935	56393	cytoplasm	0.987873
IPI00017450	50875	cytoplasm	IPI00166491	55910	nuclear	0.98729
IPI00017030	56392	nuclear	IPI00306471	54335	nuclear	0.990662
IPI00456359	52628	cytoplasm	IPI00304992	57423	cytoplasm	0.983396
IPI00216348	50881	cytoplasm	IPI00029778	51627	nuclear	0.990689
IPI00006213	54128	cytoplasm	IPI00304589	58236	cytoplasm	0.995057
IPI00026317	55865	nuclear	IPI00376963	54514	cytoplasm	0.981182
IPI00384418	54322	cytoplasm	IPI00082831	50760	nuclear	0.99651
IPI00021326	55319	nuclear	IPI00413362	56533	nuclear	0.981973
IPI00219430	56776	nuclear	IPI00555619	51413	nuclear	0.993053
IPI00021812	53191	nuclear	IPI00179172	54336	cytoplasm	0.980089
IPI00093253	51293	cytoplasm	IPI00007334	58018	nuclear	0.996929
IPI00237884	55252	nuclear	IPI00023649	57990	nuclear	0.986716
IPI00021812	58258	cytoplasm	IPI00552897	57412	nuclear	0.99227
IPI00302592	51530	cytoplasm	IPI00013174	56419	nuclear	0.99975
IPI00464978	51227	cytoplasm	IPI00419847	53906	cytoplasm	0.996932
IPI00237884	56163	cytoplasm	IPI00334775	52154	cytoplasm	0.99127
IPI00002569	57647	cytoplasm	IPI00304589	52903	cytoplasm	0.980516
IPI00017450	53511	cytoplasm	IPI00294742	51838	cytoplasm	0.995737
IPI00045914	53866	nuclear	IPI00166487	51313	nuclear	0.995304
IPI00177938	50767	cytoplasm	IPI00060715	53339	cytoplasm	0.9854
IPI00296432	53008	cytoplasm	IPI00001632	54679	cytoplasm	0.990342
IPI00006213	53360	nuclear	IPI00302238	55834	nuclear	0.991229
IPI00029515	56080	nuclear	IPI00148096	52129	nuclear	0.997758
IPI00290110	57607	nuclear	IPI00028065	55887	cytoplasm	0.992401
IPI00218097	57473	cytoplasm	IPI00017030	56392	nuclear	0.992276
IPI00018274	51444	nuclear	IPI00016736	54655	cytoplasm	0.985326
IPI00021812	54179	nuclear	IPI00030531	52353	cytoplasm	0.997872
IPI00413976	51118	cytoplasm	IPI00162646	56760	nuclear	0.994006
IPI00021840	56473	cytoplasm	IPI00021405	53173	nuclear	0.985159
[truncated: 8,628 more rows]
