# Supplementary material for: Towards the systematic discovery of signal transduction networks using phosphorylation dynamics data
Source: BMC Bioinformatics. 2010 May 7;11:232. doi: 10.1186/1471-2105-11-232 (PMC2875242; doi:10.1186/1471-2105-11-232)
Supplement: Additional file 3 — The dynamics-based network reconstructed for R > 0.97. [file 1471-2105-11-232-S3.XLS]

## Sheet: Table S3
Table S3. Dynamics-based network reconstructed by R > 0.97
IPI accession no.	Peptide ID	Extracted fraction	IPI accession no.	PepID	Extracted fraction	R > 0.97
IPI00470377	57248	nuclear	IPI00021786	54384	cytoplasm	0.971065
IPI00027280	56694	nuclear	IPI00414262	52247	cytoplasm	0.979998
IPI00020771	56176	nuclear	IPI00026496	51950	cytoplasm	0.998331
IPI00295502	56293	nuclear	IPI00550206	58085	nuclear	0.996223
IPI00218161	53375	cytoplasm	IPI00017305	51152	nuclear	0.978084
IPI00179473	50882	nuclear	IPI00642175	56725	nuclear	0.99454
IPI00290542	5044	cytoplasm	IPI00470559	54837	cytoplasm	0.988331
IPI00021812	58258	cytoplasm	IPI00021786	54384	cytoplasm	0.981842
IPI00395737	55903	nuclear	IPI00045511	55787	nuclear	0.996312
IPI00550206	58085	nuclear	IPI00431698	53152	nuclear	0.976622
IPI00013174	56419	nuclear	IPI00177498	51516	cytoplasm	0.974853
IPI00017450	57369	cytoplasm	IPI00290110	56686	nuclear	0.975554
IPI00026317	55865	nuclear	IPI00646058	55643	nuclear	0.990019
IPI00017297	55365	nuclear	IPI00013174	56419	nuclear	0.9738
IPI00029601	51801	nuclear	IPI00025512	51083	cytoplasm	0.974441
IPI00302238	55834	nuclear	IPI00298935	56393	cytoplasm	0.97732
IPI00029601	57401	nuclear	IPI00023191	57206	cytoplasm	0.986941
IPI00006213	53360	nuclear	IPI00019196	53460	nuclear	0.983834
IPI00479997	50872	nuclear	IPI00018274	56987	nuclear	0.975045
IPI00456750	50871	cytoplasm	IPI00021840	58022	cytoplasm	0.973052
IPI00021812	51129	nuclear	IPI00021812	52598	nuclear	0.990033
IPI00021840	52630	cytoplasm	IPI00045511	55787	nuclear	0.985035
IPI00169307	55118	nuclear	IPI00032355	53371	nuclear	0.976667
IPI00384857	54963	cytoplasm	IPI00306471	55404	nuclear	0.985953
IPI00017450	57369	cytoplasm	IPI00306301	54654	nuclear	0.991645
IPI00033054	52874	nuclear	IPI00549912	57868	cytoplasm	0.978502
IPI00239407	51911	nuclear	IPI00333858	54211	nuclear	0.97737
IPI00456750	57661	cytoplasm	IPI00025512	56127	nuclear	0.971322
IPI00007334	58018	nuclear	IPI00217957	55993	nuclear	0.993141
IPI00021417	58188	cytoplasm	IPI00019380	52709	nuclear	0.984129
IPI00021812	50726	cytoplasm	IPI00007722	53208	cytoplasm	0.996316
IPI00328753	57488	nuclear	IPI00021766	54325	cytoplasm	0.98166
IPI00181006	54275	cytoplasm	IPI00018274	51261	cytoplasm	0.98783
IPI00296432	53007	cytoplasm	IPI00184330	54734	cytoplasm	0.988197
IPI00307165	55085	cytoplasm	IPI00021812	54412	cytoplasm	0.98194
IPI00024825	52186	nuclear	IPI00065931	55490	cytoplasm	0.983314
IPI00024816	51052	nuclear	IPI00409590	53708	nuclear	0.979834
IPI00009505	51961	nuclear	IPI00025346	54876	nuclear	0.971994
IPI00029515	56080	nuclear	IPI00302238	58169	nuclear	0.980825
IPI00170770	54945	nuclear	IPI00016932	53896	cytoplasm	0.973991
IPI00414262	52247	cytoplasm	IPI00021417	53244	cytoplasm	0.980132
IPI00297579	57122	nuclear	IPI00413976	53142	nuclear	0.98826
IPI00218161	53375	cytoplasm	IPI00555610	54817	nuclear	0.990504
IPI00239407	52021	cytoplasm	IPI00304589	55302	cytoplasm	0.99484
IPI00023191	57206	cytoplasm	IPI00217957	55993	nuclear	0.999279
IPI00290110	56686	nuclear	IPI00166491	55910	nuclear	0.996284
IPI00004472	55144	cytoplasm	IPI00002386	51437	cytoplasm	0.98665
IPI00004557	54255	cytoplasm	IPI00464978	54330	cytoplasm	0.999893
IPI00166491	55910	nuclear	IPI00083708	55570	nuclear	0.984775
IPI00218161	53375	cytoplasm	IPI00304875	52992	cytoplasm	0.983538
IPI00418458	54295	nuclear	IPI00328293	50942	nuclear	0.989432
IPI00007402	52212	nuclear	IPI00013788	57156	cytoplasm	0.994898
IPI00023191	57206	cytoplasm	IPI00026320	56600	cytoplasm	0.976317
IPI00220857	54184	cytoplasm	IPI00384857	54963	cytoplasm	0.980547
IPI00410034	54757	nuclear	IPI00413976	51118	cytoplasm	0.994393
IPI00335824	58053	nuclear	IPI00004233	54579	nuclear	0.990798
IPI00385377	50840	cytoplasm	IPI00218696	54241	nuclear	0.988376
IPI00029601	57401	nuclear	IPI00097495	56988	cytoplasm	0.974706
IPI00093253	51293	cytoplasm	IPI00298731	55039	nuclear	0.994764
IPI00328929	55435	nuclear	IPI00007334	58018	nuclear	0.976443
IPI00218161	53375	cytoplasm	IPI00032064	50870	cytoplasm	0.997173
IPI00643818	55967	nuclear	IPI00083708	52156	cytoplasm	0.988905
IPI00328293	55696	cytoplasm	IPI00019502	52867	cytoplasm	0.973837
IPI00002857	54619	cytoplasm	IPI00328911	55199	cytoplasm	0.979016
IPI00017030	56392	nuclear	IPI00021840	52630	cytoplasm	0.989886
IPI00166518	52244	nuclear	IPI00152083	57163	cytoplasm	0.995123
IPI00307649	54382	nuclear	IPI00395737	55903	nuclear	0.987111
IPI00012079	52966	cytoplasm	IPI00641915	56028	nuclear	0.994259
IPI00069817	51727	nuclear	IPI00306933	58117	cytoplasm	0.986379
IPI00307591	52381	nuclear	IPI00297851	56706	nuclear	0.982344
IPI00217121	52260	nuclear	IPI00413659	53591	nuclear	0.972452
IPI00555619	51413	nuclear	IPI00097495	56988	cytoplasm	0.990627
IPI00011663	52446	cytoplasm	IPI00438170	55543	cytoplasm	0.980525
IPI00328715	57834	cytoplasm	IPI00335824	58053	nuclear	0.979868
IPI00029778	51627	nuclear	IPI00296388	56827	nuclear	0.989929
IPI00384857	55709	nuclear	IPI00024970	57338	nuclear	0.971558
IPI00023191	57206	cytoplasm	IPI00295502	56293	nuclear	0.992725
IPI00298935	56393	cytoplasm	IPI00304589	55302	cytoplasm	0.990081
IPI00032064	51058	nuclear	IPI00477535	51633	cytoplasm	0.97289
IPI00022145	55557	cytoplasm	IPI00552897	57412	nuclear	0.993813
IPI00025516	56447	nuclear	IPI00013290	54364	nuclear	0.975434
IPI00032064	50870	cytoplasm	IPI00289819	50719	nuclear	0.997356
IPI00296362	54454	nuclear	IPI00619921	53975	nuclear	0.993194
IPI00219841	51236	cytoplasm	IPI00022373	51915	cytoplasm	0.970564
IPI00030783	53933	nuclear	IPI00008338	53023	cytoplasm	0.974957
IPI00328306	54214	nuclear	IPI00328306	52667	nuclear	0.999426
IPI00186711	54550	nuclear	IPI00419531	51472	nuclear	0.994571
IPI00017297	55365	nuclear	IPI00008338	53023	cytoplasm	0.974821
IPI00296421	58254	cytoplasm	IPI00329152	54373	cytoplasm	0.971382
IPI00029515	56080	nuclear	IPI00021840	56663	nuclear	0.981225
IPI00384857	54963	cytoplasm	IPI00097495	56988	cytoplasm	0.974747
IPI00239407	52021	cytoplasm	IPI00013185	54150	cytoplasm	0.989756
IPI00002569	50939	cytoplasm	IPI00470941	56681	nuclear	0.975301
IPI00002591	56592	cytoplasm	IPI00152083	57163	cytoplasm	0.997258
IPI00026317	55865	nuclear	IPI00021812	53191	nuclear	0.972776
IPI00383574	52911	nuclear	IPI00000155	57243	nuclear	0.988417
IPI00384541	55388	nuclear	IPI00024587	53029	nuclear	0.976806
IPI00002569	52693	cytoplasm	IPI00419847	53928	cytoplasm	0.986447
IPI00335824	58053	nuclear	IPI00002569	57647	cytoplasm	0.986235
IPI00295502	51916	nuclear	IPI00024970	57338	nuclear	0.98431
IPI00306471	54335	nuclear	IPI00411753	51425	nuclear	0.991969
IPI00170770	54945	nuclear	IPI00004233	58151	nuclear	0.983707
IPI00029601	50940	cytoplasm	IPI00334191	56069	cytoplasm	0.984168
IPI00181006	54275	cytoplasm	IPI00333420	52002	cytoplasm	0.99265
IPI00239407	51910	nuclear	IPI00294065	54086	cytoplasm	0.986945
IPI00028493	53220	nuclear	IPI00000858	58097	nuclear	0.979959
IPI00296362	54454	nuclear	IPI00301421	56458	nuclear	0.976152
IPI00387015	54934	cytoplasm	IPI00304589	54681	cytoplasm	0.972116
IPI00292953	56620	nuclear	IPI00021405	53173	nuclear	0.994814
IPI00022145	57295	cytoplasm	IPI00148057	51018	nuclear	0.990264
IPI00021812	54412	cytoplasm	IPI00026673	57526	nuclear	0.982176
IPI00016932	53896	cytoplasm	IPI00168527	57419	cytoplasm	0.973875
IPI00060715	53339	cytoplasm	IPI00026673	57526	nuclear	0.980625
IPI00010700	57048	cytoplasm	IPI00024272	54863	nuclear	0.977219
IPI00181006	54275	cytoplasm	IPI00294065	54086	cytoplasm	0.995901
IPI00295502	56293	nuclear	IPI00479009	56295	cytoplasm	0.978238
IPI00302238	52209	nuclear	IPI00013185	54150	cytoplasm	0.97189
IPI00004557	54255	cytoplasm	IPI00045914	57655	nuclear	0.985078
IPI00401282	57890	nuclear	IPI00018195	52973	cytoplasm	0.972487
IPI00017297	54575	nuclear	IPI00304589	51860	cytoplasm	0.987064
IPI00304589	55302	cytoplasm	IPI00219301	51681	cytoplasm	0.977137
IPI00414262	52247	cytoplasm	IPI00024272	54863	nuclear	0.987185
IPI00004557	52300	cytoplasm	IPI00218696	54241	nuclear	0.982284
IPI00063605	54688	cytoplasm	IPI00641582	52143	cytoplasm	0.975762
IPI00011663	51713	cytoplasm	IPI00177498	51516	cytoplasm	0.997423
IPI00384541	55388	nuclear	IPI00025512	54011	cytoplasm	0.972899
IPI00180305	52932	cytoplasm	IPI00021840	56663	nuclear	0.970952
IPI00239407	52021	cytoplasm	IPI00456750	57819	nuclear	0.970379
IPI00294742	51838	cytoplasm	IPI00455518	52869	cytoplasm	0.975114
IPI00549912	57868	cytoplasm	IPI00304589	53872	cytoplasm	0.975774
IPI00234446	52539	nuclear	IPI00011663	51713	cytoplasm	0.970411
IPI00383574	52911	nuclear	IPI00219301	51681	cytoplasm	0.974401
IPI00410013	56662	nuclear	IPI00007334	54243	nuclear	0.97222
IPI00301561	54758	cytoplasm	IPI00083708	55570	nuclear	0.996103
IPI00023330	51506	cytoplasm	IPI00025512	53392	nuclear	0.982251
IPI00328753	57488	nuclear	IPI00024601	52061	nuclear	0.978053
IPI00549912	57868	cytoplasm	IPI00413659	53591	nuclear	0.995788
IPI00399054	57830	cytoplasm	IPI00006196	52016	cytoplasm	0.992535
IPI00234446	54146	cytoplasm	IPI00177498	51516	cytoplasm	0.990896
IPI00166518	52244	nuclear	IPI00552897	57412	nuclear	0.972512
IPI00012199	56898	cytoplasm	IPI00082831	50760	nuclear	0.975031
IPI00411614	54175	cytoplasm	IPI00298935	56393	cytoplasm	0.990091
IPI00024970	53396	nuclear	IPI00107113	50896	nuclear	0.972458
IPI00093253	51293	cytoplasm	IPI00396279	57371	cytoplasm	0.98767
IPI00021954	53670	cytoplasm	IPI00025512	57281	nuclear	0.973971
IPI00328929	55435	nuclear	IPI00396279	57371	cytoplasm	0.996319
IPI00333858	53841	nuclear	IPI00045511	55787	nuclear	0.996816
IPI00410079	53192	nuclear	IPI00289849	52297	nuclear	0.988434
IPI00152977	52894	nuclear	IPI00006374	57955	cytoplasm	0.99615
IPI00290110	57919	nuclear	IPI00018274	56987	nuclear	0.980391
IPI00294065	55096	nuclear	IPI00410693	54690	nuclear	0.97786
IPI00020513	57431	cytoplasm	IPI00023330	51506	cytoplasm	0.975437
IPI00045914	56309	nuclear	IPI00478127	58237	cytoplasm	0.97835
IPI00384541	55388	nuclear	IPI00456750	57661	cytoplasm	0.984335
IPI00017297	55345	cytoplasm	IPI00016932	57906	cytoplasm	0.97802
IPI00217851	55940	cytoplasm	IPI00025512	53392	nuclear	0.984385
IPI00010700	57048	cytoplasm	IPI00296388	56827	nuclear	0.984848
IPI00019471	50800	cytoplasm	IPI00304992	57423	cytoplasm	0.979326
IPI00382470	52570	cytoplasm	IPI00216689	54208	nuclear	0.980862
IPI00166491	54155	nuclear	IPI00304589	56436	nuclear	0.98104
IPI00008338	53023	cytoplasm	IPI00298935	56393	cytoplasm	0.973454
IPI00181006	54275	cytoplasm	IPI00000155	57243	nuclear	0.996
IPI00218097	54181	nuclear	IPI00010141	57312	cytoplasm	0.997742
IPI00026317	55865	nuclear	IPI00384861	1558	cytoplasm	0.976173
IPI00479997	50872	nuclear	IPI00032064	50870	cytoplasm	0.981256
IPI00026817	57141	cytoplasm	IPI00012199	56898	cytoplasm	0.980963
IPI00017030	56392	nuclear	IPI00000155	57243	nuclear	0.984603
IPI00006213	53313	cytoplasm	IPI00045914	53866	nuclear	0.997152
IPI00328715	57834	cytoplasm	IPI00292009	55973	nuclear	0.985988
IPI00063605	51061	cytoplasm	IPI00019502	54203	cytoplasm	0.986677
IPI00295502	56293	nuclear	IPI00060715	53339	cytoplasm	0.979993
IPI00152011	56483	cytoplasm	IPI00002386	51437	cytoplasm	0.978722
IPI00398012	58161	nuclear	IPI00064767	57694	nuclear	0.994324
IPI00023191	57206	cytoplasm	IPI00180305	52932	cytoplasm	0.983038
IPI00026320	56600	cytoplasm	IPI00478127	58237	cytoplasm	0.98559
IPI00410590	56219	cytoplasm	IPI00031369	57635	nuclear	0.973397
IPI00411614	54175	cytoplasm	IPI00022145	55557	cytoplasm	0.977644
IPI00033054	55671	nuclear	IPI00016932	53896	cytoplasm	0.990904
IPI00384541	55388	nuclear	IPI00307591	52381	nuclear	0.975985
IPI00218097	54180	cytoplasm	IPI00298935	56393	cytoplasm	0.971997
IPI00029601	51801	nuclear	IPI00425404	53890	nuclear	0.989089
IPI00411614	54175	cytoplasm	IPI00333858	54211	nuclear	0.9704
IPI00383574	52911	nuclear	IPI00019196	54864	cytoplasm	0.982649
IPI00298935	56393	cytoplasm	IPI00299263	52573	cytoplasm	0.984446
IPI00011663	56707	cytoplasm	IPI00438170	55543	cytoplasm	0.980525
IPI00220901	52665	cytoplasm	IPI00180154	54853	nuclear	0.98734
IPI00384857	52361	cytoplasm	IPI00031369	53138	cytoplasm	0.981908
IPI00031670	57743	cytoplasm	IPI00045914	56309	nuclear	0.995851
IPI00239407	51911	nuclear	IPI00478127	58237	cytoplasm	0.971841
IPI00239407	51911	nuclear	IPI00384541	55388	nuclear	0.977129
IPI00025516	56447	nuclear	IPI00031670	57743	cytoplasm	0.976571
IPI00237884	56163	cytoplasm	IPI00639935	51558	cytoplasm	0.985074
IPI00555610	54817	nuclear	IPI00425562	51364	cytoplasm	0.993067
IPI00021766	53107	nuclear	IPI00306933	58117	cytoplasm	0.986901
IPI00479997	56624	nuclear	IPI00295502	51916	nuclear	0.990456
IPI00002591	56592	cytoplasm	IPI00028122	53435	nuclear	0.975262
IPI00294065	54086	cytoplasm	IPI00550206	58085	nuclear	0.97995
IPI00101987	51200	nuclear	IPI00017030	56392	nuclear	0.977575
IPI00329152	54373	cytoplasm	IPI00455518	52869	cytoplasm	0.988366
IPI00387015	54934	cytoplasm	IPI00641181	54142	nuclear	0.998364
IPI00297851	56706	nuclear	IPI00454969	55533	nuclear	0.970116
IPI00179473	52722	nuclear	IPI00023649	57990	nuclear	0.971138
IPI00306825	56119	cytoplasm	IPI00024970	57338	nuclear	0.998265
IPI00385377	50840	cytoplasm	IPI00549248	54998	cytoplasm	0.972744
IPI00017297	52032	nuclear	IPI00021840	56663	nuclear	0.986676
IPI00019471	50800	cytoplasm	IPI00549912	57868	cytoplasm	0.990186
IPI00003406	52988	nuclear	IPI00296362	54454	nuclear	0.982602
IPI00004233	54579	nuclear	IPI00169434	55336	cytoplasm	0.978321
IPI00018195	52742	cytoplasm	IPI00071188	55698	cytoplasm	0.974143
IPI00011675	53807	nuclear	IPI00647640	52402	nuclear	0.976384
IPI00414262	52247	cytoplasm	IPI00438229	55425	nuclear	0.993083
IPI00020513	55928	nuclear	IPI00008868	57615	cytoplasm	0.983594
IPI00021812	54412	cytoplasm	IPI00002386	51437	cytoplasm	0.992009
IPI00026673	57526	nuclear	IPI00024272	54863	nuclear	0.973197
IPI00097495	56988	cytoplasm	IPI00296388	55275	nuclear	0.996175
IPI00170770	54945	nuclear	IPI00033054	52874	nuclear	0.990388
IPI00217121	54565	nuclear	IPI00021327	50038	cytoplasm	0.980044
IPI00376963	54514	cytoplasm	IPI00304875	52992	cytoplasm	0.993751
IPI00395444	55825	nuclear	IPI00301263	50841	cytoplasm	0.971212
IPI00302592	56643	cytoplasm	IPI00291916	55344	nuclear	0.976286
IPI00644502	52949	nuclear	IPI00065931	55490	cytoplasm	0.992751
IPI00004557	50883	cytoplasm	IPI00384541	55388	nuclear	0.990158
IPI00218097	54181	nuclear	IPI00304589	52903	cytoplasm	0.973943
IPI00016597	56062	cytoplasm	IPI00021840	56663	nuclear	0.985034
IPI00384857	52361	cytoplasm	IPI00008338	53023	cytoplasm	0.984095
IPI00307649	54382	nuclear	IPI00555619	51413	nuclear	0.995246
IPI00033054	55671	nuclear	IPI00022145	54420	cytoplasm	0.971706
IPI00292953	56620	nuclear	IPI00166518	52244	nuclear	0.99803
IPI00290652	54367	nuclear	IPI00021326	55319	nuclear	0.970991
IPI00023860	53296	nuclear	IPI00410150	57127	nuclear	0.983682
IPI00017450	53511	cytoplasm	IPI00306301	54654	nuclear	0.974415
IPI00292135	56200	cytoplasm	IPI00217001	56029	nuclear	0.981719
IPI00216049	57690	nuclear	IPI00021840	52630	cytoplasm	0.978675
IPI00180154	54853	nuclear	IPI00477825	55673	nuclear	0.990558
IPI00220857	54184	cytoplasm	IPI00010227	54228	nuclear	0.985594
IPI00396279	57371	cytoplasm	IPI00021840	55750	cytoplasm	0.973776
IPI00006213	53360	nuclear	IPI00007334	58018	nuclear	0.979023
IPI00329152	54373	cytoplasm	IPI00002857	51251	nuclear	0.985533
IPI00439194	52623	cytoplasm	IPI00002569	57647	cytoplasm	0.987577
IPI00018274	58202	nuclear	IPI00301263	50841	cytoplasm	0.994106
IPI00025516	56447	nuclear	IPI00302238	58169	nuclear	0.985437
IPI00413976	53142	nuclear	IPI00028493	53220	nuclear	0.9913
IPI00021812	51975	nuclear	IPI00084746	56143	cytoplasm	0.977858
IPI00307165	55085	cytoplasm	IPI00032003	52397	nuclear	0.989599
IPI00169434	55336	cytoplasm	IPI00396057	54039	nuclear	0.981344
IPI00031369	57962	nuclear	IPI00032003	56379	cytoplasm	0.974288
IPI00021440	51972	nuclear	IPI00097495	56988	cytoplasm	0.971536
IPI00479997	56624	nuclear	IPI00456750	50871	cytoplasm	0.981572
IPI00464952	54204	nuclear	IPI00148057	51018	nuclear	0.99871
IPI00384541	53185	cytoplasm	IPI00333858	52680	nuclear	0.985204
IPI00375814	53443	nuclear	IPI00065931	53229	cytoplasm	0.997461
IPI00395737	55903	nuclear	IPI00097495	56988	cytoplasm	0.973799
IPI00027035	56843	cytoplasm	IPI00290110	52635	cytoplasm	0.985702
IPI00220109	56738	nuclear	IPI00002569	50939	cytoplasm	0.981101
IPI00020513	55928	nuclear	IPI00021326	53523	nuclear	0.989646
IPI00008575	52844	nuclear	IPI00646058	55643	nuclear	0.971585
IPI00013174	56419	nuclear	IPI00333858	52680	nuclear	0.988072
IPI00410693	54690	nuclear	IPI00395568	50807	cytoplasm	0.971184
IPI00031241	57050	cytoplasm	IPI00021440	51972	nuclear	0.989313
IPI00216546	57000	nuclear	IPI00514596	52017	nuclear	0.979141
IPI00045914	56309	nuclear	IPI00045511	55787	nuclear	0.976927
IPI00301503	54051	nuclear	IPI00478127	58237	cytoplasm	0.99616
IPI00218097	54181	nuclear	IPI00410013	56662	nuclear	0.997663
IPI00295502	51916	nuclear	IPI00384857	54963	cytoplasm	0.976672
IPI00305267	51201	nuclear	IPI00375814	53443	nuclear	0.988791
IPI00019205	57319	cytoplasm	IPI00413362	56533	nuclear	0.974675
IPI00023330	51506	cytoplasm	IPI00007334	55541	cytoplasm	0.988675
IPI00465087	51158	nuclear	IPI00395737	55903	nuclear	0.98641
IPI00218097	57473	cytoplasm	IPI00216049	57690	nuclear	0.978255
IPI00029601	51801	nuclear	IPI00006213	53360	nuclear	0.997245
IPI00295502	56293	nuclear	IPI00431698	53152	nuclear	0.977441
IPI00002335	57683	cytoplasm	IPI00397700	58212	nuclear	0.988066
IPI00029601	57401	nuclear	IPI00218097	57473	cytoplasm	0.995411
IPI00220109	56738	nuclear	IPI00004472	52805	cytoplasm	0.98785
IPI00017297	55365	nuclear	IPI00177498	56065	cytoplasm	0.979687
IPI00217121	54565	nuclear	IPI00011069	58079	nuclear	0.992589
IPI00163729	54786	cytoplasm	IPI00028065	55887	cytoplasm	0.979811
IPI00411635	53237	cytoplasm	IPI00032003	52397	nuclear	0.97505
IPI00306825	56119	cytoplasm	IPI00470559	57420	cytoplasm	0.998501
IPI00298935	56393	cytoplasm	IPI00479009	56295	cytoplasm	0.974354
IPI00641915	56028	nuclear	IPI00021840	54239	nuclear	0.994106
IPI00026317	55865	nuclear	IPI00647640	52402	nuclear	0.990402
IPI00170770	54945	nuclear	IPI00026317	55865	nuclear	0.971789
IPI00333858	52680	nuclear	IPI00008338	53023	cytoplasm	0.973747
IPI00018274	53132	nuclear	IPI00216689	56352	nuclear	0.980472
IPI00414262	52247	cytoplasm	IPI00005477	54309	nuclear	0.985403
IPI00619921	53975	nuclear	IPI00296388	51322	nuclear	0.98362
IPI00179473	55611	nuclear	IPI00418313	51715	nuclear	0.974378
IPI00021840	55750	cytoplasm	IPI00438170	55543	cytoplasm	0.972922
IPI00220857	54184	cytoplasm	IPI00169307	55118	nuclear	0.983589
IPI00003406	52988	nuclear	IPI00002569	57540	cytoplasm	0.971381
IPI00219301	51681	cytoplasm	IPI00025512	51083	cytoplasm	0.987858
IPI00296362	54454	nuclear	IPI00166491	54155	nuclear	0.971177
IPI00479997	50872	nuclear	IPI00018274	53565	nuclear	0.971894
IPI00456359	52628	cytoplasm	IPI00032064	52118	nuclear	0.995747
IPI00464978	53356	cytoplasm	IPI00301421	56458	nuclear	0.98569
IPI00291802	55393	cytoplasm	IPI00021954	53670	cytoplasm	0.994062
IPI00395444	55825	nuclear	IPI00018274	58202	nuclear	0.978436
IPI00384857	55709	nuclear	IPI00399054	57830	cytoplasm	0.990345
IPI00456750	51156	nuclear	IPI00007334	55541	cytoplasm	0.977934
IPI00022145	54420	cytoplasm	IPI00552897	57412	nuclear	0.993813
IPI00013214	58107	cytoplasm	IPI00001632	52049	cytoplasm	0.981274
IPI00333858	54211	nuclear	IPI00304589	55302	cytoplasm	0.98828
IPI00307165	55085	cytoplasm	IPI00025512	53392	nuclear	0.993154
IPI00000846	50741	nuclear	IPI00299571	55959	nuclear	0.98032
IPI00101987	51200	nuclear	IPI00555619	51413	nuclear	0.970382
IPI00020513	57431	cytoplasm	IPI00093253	51293	cytoplasm	0.973037
IPI00029515	56080	nuclear	IPI00619921	53975	nuclear	0.979441
IPI00142716	50857	cytoplasm	IPI00394926	57609	nuclear	0.97181
IPI00181006	54275	cytoplasm	IPI00009975	55087	cytoplasm	0.991575
IPI00024272	54863	nuclear	IPI00296388	51322	nuclear	0.991185
IPI00395737	55903	nuclear	IPI00166518	52244	nuclear	0.985764
IPI00304589	57126	nuclear	IPI00438170	55543	cytoplasm	0.987947
IPI00152977	52894	nuclear	IPI00011675	53619	nuclear	0.978509
IPI00304589	55302	cytoplasm	IPI00019196	53460	nuclear	0.995323
IPI00333420	52002	cytoplasm	IPI00291916	55344	nuclear	0.972268
IPI00456359	52628	cytoplasm	IPI00470559	57420	cytoplasm	0.970915
IPI00328929	55435	nuclear	IPI00438170	55543	cytoplasm	0.9957
IPI00641582	52143	cytoplasm	IPI00394829	54943	nuclear	0.981599
IPI00018274	53565	nuclear	IPI00006196	52016	cytoplasm	0.986427
IPI00029601	50940	cytoplasm	IPI00414482	52023	nuclear	0.980092
IPI00007411	55711	nuclear	IPI00398505	53873	nuclear	0.97265
IPI00239407	51911	nuclear	IPI00178150	54122	nuclear	0.990579
IPI00239407	51910	nuclear	IPI00021440	51972	nuclear	0.987179
IPI00293884	57205	nuclear	IPI00335824	51685	nuclear	0.972776
IPI00071188	55698	cytoplasm	IPI00304875	52992	cytoplasm	0.990054
IPI00028493	53220	nuclear	IPI00291916	55344	nuclear	0.972755
IPI00411614	57738	cytoplasm	IPI00018195	51400	nuclear	0.991946
IPI00384418	54322	cytoplasm	IPI00647640	52402	nuclear	0.993478
IPI00216049	54603	nuclear	IPI00029778	51627	nuclear	0.974712
IPI00011675	53807	nuclear	IPI00289819	50719	nuclear	0.991689
IPI00295502	51916	nuclear	IPI00464978	53356	cytoplasm	0.987635
IPI00028122	53435	nuclear	IPI00021766	53107	nuclear	0.994178
IPI00030783	53933	nuclear	IPI00019196	54811	nuclear	0.973156
IPI00024816	51154	cytoplasm	IPI00019502	54203	cytoplasm	0.981529
IPI00239407	52021	cytoplasm	IPI00456750	57661	cytoplasm	0.971495
IPI00301503	54051	nuclear	IPI00298731	55039	nuclear	0.989837
IPI00021812	53343	cytoplasm	IPI00021812	53191	nuclear	0.981759
IPI00168527	57419	cytoplasm	IPI00419847	53928	cytoplasm	0.98405
IPI00295502	51916	nuclear	IPI00296362	54454	nuclear	0.998668
IPI00006213	54128	cytoplasm	IPI00419847	58009	cytoplasm	0.996712
IPI00328306	53923	nuclear	IPI00296388	51322	nuclear	0.992898
IPI00425404	53890	nuclear	IPI00296388	55275	nuclear	0.994688
IPI00456750	51156	nuclear	IPI00021840	56663	nuclear	0.971551
IPI00292953	56620	nuclear	IPI00002386	51437	cytoplasm	0.982782
IPI00384418	54322	cytoplasm	IPI00017203	50863	nuclear	0.970737
IPI00333858	52680	nuclear	IPI00007334	58018	nuclear	0.973604
IPI00006213	51734	cytoplasm	IPI00019502	54203	cytoplasm	0.991935
IPI00021417	53244	cytoplasm	IPI00019380	52709	nuclear	0.976147
IPI00031670	57743	cytoplasm	IPI00093253	51293	cytoplasm	0.999883
IPI00014298	57067	nuclear	IPI00298348	56522	cytoplasm	0.975428
IPI00033054	55671	nuclear	IPI00021812	57238	nuclear	0.997986
IPI00045511	55787	nuclear	IPI00019196	54811	nuclear	0.991715
IPI00296421	58254	cytoplasm	IPI00018033	53694	nuclear	0.971912
IPI00022145	54420	cytoplasm	IPI00025512	56127	nuclear	0.980337
IPI00384541	55388	nuclear	IPI00478127	58237	cytoplasm	0.998667
IPI00304992	57423	cytoplasm	IPI00013290	54364	nuclear	0.978927
IPI00237884	55252	nuclear	IPI00021831	55268	nuclear	0.980728
IPI00045914	56309	nuclear	IPI00019196	51934	cytoplasm	0.979039
IPI00455315	54561	nuclear	IPI00021326	53523	nuclear	0.975701
IPI00101987	51200	nuclear	IPI00218097	57473	cytoplasm	0.975943
IPI00011663	51713	cytoplasm	IPI00011663	56707	cytoplasm	1
IPI00555619	51413	nuclear	IPI00021840	56663	nuclear	0.988113
IPI00290110	54498	nuclear	IPI00218097	55449	cytoplasm	0.990421
IPI00025202	57875	cytoplasm	IPI00001632	52049	cytoplasm	0.984435
IPI00217121	52646	nuclear	IPI00021812	57238	nuclear	0.983357
IPI00456359	52628	cytoplasm	IPI00148057	51018	nuclear	0.997928
IPI00328929	55435	nuclear	IPI00477535	51633	cytoplasm	0.983268
IPI00007334	55541	cytoplasm	IPI00006077	53821	nuclear	0.989464
IPI00220109	53056	nuclear	IPI00644502	52949	nuclear	0.997458
IPI00382470	52570	cytoplasm	IPI00021840	54239	nuclear	0.996829
IPI00004068	52493	nuclear	IPI00384418	54322	cytoplasm	0.98486
IPI00383396	54606	nuclear	IPI00166011	58229	nuclear	0.972585
IPI00255778	58181	cytoplasm	IPI00304589	54681	cytoplasm	0.987392
IPI00002591	56592	cytoplasm	IPI00218097	54180	cytoplasm	0.995276
IPI00307733	56563	nuclear	IPI00004962	51461	nuclear	0.999541
IPI00022145	57295	cytoplasm	IPI00010227	54228	nuclear	0.985935
IPI00410034	52717	nuclear	IPI00162646	56760	nuclear	0.997186
IPI00170770	54945	nuclear	IPI00024272	54863	nuclear	0.982937
IPI00003479	53767	cytoplasm	IPI00220901	54143	nuclear	0.987539
IPI00016932	53896	cytoplasm	IPI00470941	56681	nuclear	0.986485
IPI00217121	52646	nuclear	IPI00307165	55085	cytoplasm	0.977716
IPI00006937	57869	cytoplasm	IPI00307591	52381	nuclear	0.991189
IPI00017297	55365	nuclear	IPI00011663	56707	cytoplasm	0.98591
IPI00004557	50883	cytoplasm	IPI00396279	57371	cytoplasm	0.992817
IPI00477825	55673	nuclear	IPI00043201	50928	nuclear	0.983165
IPI00217121	53832	nuclear	IPI00297241	53282	nuclear	0.987575
IPI00006937	56768	nuclear	IPI00021812	54179	nuclear	0.980088
IPI00013788	57156	cytoplasm	IPI00032064	51625	cytoplasm	0.995565
IPI00291579	54077	nuclear	IPI00061989	53697	nuclear	0.993287
IPI00006213	51734	cytoplasm	IPI00021812	53191	nuclear	0.993601
IPI00239407	51910	nuclear	IPI00304589	56436	nuclear	0.97309
IPI00302238	52209	nuclear	IPI00394829	54943	nuclear	0.986818
IPI00295502	51916	nuclear	IPI00296388	51322	nuclear	0.983482
IPI00152011	56483	cytoplasm	IPI00002569	57647	cytoplasm	0.975939
IPI00291802	55393	cytoplasm	IPI00017030	56392	nuclear	0.995934
IPI00003479	52982	cytoplasm	IPI00000162	54684	nuclear	0.995457
IPI00006620	54096	nuclear	IPI00160552	56777	nuclear	0.993359
IPI00239407	51910	nuclear	IPI00007334	54975	nuclear	0.976507
IPI00045914	53866	nuclear	IPI00419847	58009	cytoplasm	0.990534
IPI00382509	52984	nuclear	IPI00470559	51233	nuclear	0.984244
IPI00414262	52247	cytoplasm	IPI00060715	53339	cytoplasm	0.997412
IPI00019380	55912	cytoplasm	IPI00304589	55302	cytoplasm	0.975626
IPI00456359	52628	cytoplasm	IPI00004472	55144	cytoplasm	0.999542
IPI00018274	58202	nuclear	IPI00328306	54214	nuclear	0.980182
IPI00033054	52874	nuclear	IPI00021812	54412	cytoplasm	0.985945
IPI00643014	57950	nuclear	IPI00333858	53841	nuclear	0.984882
IPI00220857	54184	cytoplasm	IPI00021812	53343	cytoplasm	0.979216
IPI00414262	52247	cytoplasm	IPI00031369	53138	cytoplasm	0.979958
IPI00384857	55709	nuclear	IPI00084746	56143	cytoplasm	0.971691
IPI00550206	58085	nuclear	IPI00021840	56663	nuclear	0.991229
IPI00030783	53933	nuclear	IPI00169307	55118	nuclear	0.975436
IPI00031023	54119	cytoplasm	IPI00328306	56609	nuclear	0.9721
IPI00004419	53163	nuclear	IPI00083708	52156	cytoplasm	0.973552
IPI00027280	56694	nuclear	IPI00021812	57238	nuclear	0.987614
IPI00029601	51801	nuclear	IPI00030783	53933	nuclear	0.991279
IPI00177938	50767	cytoplasm	IPI00431698	53152	nuclear	0.973475
IPI00021417	58188	cytoplasm	IPI00025516	56447	nuclear	0.985832
IPI00023330	51506	cytoplasm	IPI00306471	54335	nuclear	0.997275
IPI00006937	57869	cytoplasm	IPI00384857	54963	cytoplasm	0.980115
IPI00291802	55393	cytoplasm	IPI00298935	56393	cytoplasm	0.975852
IPI00023330	51506	cytoplasm	IPI00479009	56295	cytoplasm	0.994565
IPI00013788	57156	cytoplasm	IPI00299524	54989	nuclear	0.982788
IPI00020513	57572	cytoplasm	IPI00178150	54122	nuclear	0.986026
IPI00022145	55557	cytoplasm	IPI00296388	56827	nuclear	0.991815
IPI00017297	55345	cytoplasm	IPI00220109	56738	nuclear	0.994885
IPI00302238	58169	nuclear	IPI00296388	51322	nuclear	0.982068
IPI00307649	54382	nuclear	IPI00291802	55393	cytoplasm	0.989102
IPI00009790	51478	cytoplasm	IPI00063605	54688	cytoplasm	0.975085
IPI00018195	52973	cytoplasm	IPI00162646	56760	nuclear	0.982617
IPI00023191	57206	cytoplasm	IPI00017030	56392	nuclear	0.981522
IPI00333858	54211	nuclear	IPI00164672	51581	cytoplasm	0.994171
IPI00464978	51227	cytoplasm	IPI00043370	54124	nuclear	0.996563
IPI00219430	56776	nuclear	IPI00169307	55118	nuclear	0.986433
IPI00384541	53185	cytoplasm	IPI00021840	56663	nuclear	0.979677
IPI00179473	55611	nuclear	IPI00410034	51417	cytoplasm	0.987247
IPI00374054	56349	nuclear	IPI00549473	56185	cytoplasm	0.97624
IPI00017450	50875	cytoplasm	IPI00410228	56635	nuclear	0.995204
IPI00093253	51293	cytoplasm	IPI00479009	56295	cytoplasm	0.992658
IPI00464978	51227	cytoplasm	IPI00218696	54241	nuclear	0.990213
IPI00023191	57206	cytoplasm	IPI00384857	52361	cytoplasm	0.982417
IPI00464952	54204	nuclear	IPI00032003	51079	nuclear	0.992473
IPI00438170	55543	cytoplasm	IPI00019196	54811	nuclear	0.97922
IPI00217851	55940	cytoplasm	IPI00304589	53872	cytoplasm	0.994738
IPI00021840	56663	nuclear	IPI00097495	56988	cytoplasm	0.987315
IPI00180305	52932	cytoplasm	IPI00296388	51322	nuclear	0.997174
IPI00307649	54382	nuclear	IPI00021954	53670	cytoplasm	0.970314
IPI00219430	56776	nuclear	IPI00031670	57743	cytoplasm	0.993596
IPI00479009	56295	cytoplasm	IPI00298731	55039	nuclear	0.997027
IPI00177498	56065	cytoplasm	IPI00395568	50807	cytoplasm	0.971954
IPI00152083	57163	cytoplasm	IPI00431698	53152	nuclear	0.997833
IPI00297851	56706	nuclear	IPI00328306	53923	nuclear	0.993463
IPI00008575	52844	nuclear	IPI00029778	51627	nuclear	0.994915
IPI00022348	55458	cytoplasm	IPI00304589	57126	nuclear	0.978364
IPI00306471	55404	nuclear	IPI00304589	51711	nuclear	0.992739
IPI00291579	54077	nuclear	IPI00010438	54289	cytoplasm	0.984696
IPI00382470	57405	cytoplasm	IPI00219841	51236	cytoplasm	0.977092
IPI00101987	51200	nuclear	IPI00009975	55087	cytoplasm	0.975392
IPI00003783	50877	cytoplasm	IPI00017030	56392	nuclear	0.987563
IPI00302592	56643	cytoplasm	IPI00295502	56293	nuclear	0.974995
IPI00304589	51711	nuclear	IPI00025512	53392	nuclear	0.981708
IPI00018033	53694	nuclear	IPI00030531	52353	cytoplasm	0.980681
IPI00414262	52247	cytoplasm	IPI00025516	56447	nuclear	0.977679
IPI00304992	57423	cytoplasm	IPI00008575	52844	nuclear	0.978965
IPI00290110	54498	nuclear	IPI00304589	54691	cytoplasm	0.992004
IPI00002591	56592	cytoplasm	IPI00180305	52932	cytoplasm	0.980995
IPI00328715	57834	cytoplasm	IPI00004472	55144	cytoplasm	0.993599
IPI00218097	57473	cytoplasm	IPI00306933	58117	cytoplasm	0.976493
IPI00182540	56631	nuclear	IPI00021076	56728	nuclear	0.985207
IPI00550206	58085	nuclear	IPI00148096	52129	nuclear	0.999577
IPI00033054	52874	nuclear	IPI00010700	57048	cytoplasm	0.974983
IPI00104050	50969	nuclear	IPI00304932	58110	nuclear	0.970225
IPI00306471	54335	nuclear	IPI00304589	57126	nuclear	0.986226
IPI00464978	51227	cytoplasm	IPI00065931	55370	cytoplasm	0.998241
IPI00296421	51222	cytoplasm	IPI00304409	51477	cytoplasm	0.995742
IPI00148057	51018	nuclear	IPI00032003	51079	nuclear	0.99056
IPI00020513	55928	nuclear	IPI00006079	52407	nuclear	0.993112
IPI00006937	57869	cytoplasm	IPI00431698	53152	nuclear	0.975418
IPI00413976	54284	nuclear	IPI00032003	56379	cytoplasm	0.986572
IPI00290110	56686	nuclear	IPI00010438	54289	cytoplasm	0.984478
IPI00182540	56631	nuclear	IPI00083708	55570	nuclear	0.98513
IPI00022145	55557	cytoplasm	IPI00022145	57295	cytoplasm	1
IPI00218097	54181	nuclear	IPI00032003	51079	nuclear	0.988457
IPI00005792	53419	nuclear	IPI00008085	57724	nuclear	0.971896
IPI00290652	54115	nuclear	IPI00008868	57373	cytoplasm	0.984828
IPI00302592	56643	cytoplasm	IPI00045914	56309	nuclear	0.984785
IPI00166518	52244	nuclear	IPI00000858	58097	nuclear	0.988904
IPI00291579	54077	nuclear	IPI00012199	56898	cytoplasm	0.974865
IPI00333770	56557	cytoplasm	IPI00413362	56533	nuclear	0.977479
IPI00004557	50883	cytoplasm	IPI00021954	53670	cytoplasm	0.998579
IPI00470559	57420	cytoplasm	IPI00084746	56143	cytoplasm	0.970919
IPI00290110	57919	nuclear	IPI00021812	54062	nuclear	0.973563
IPI00177938	50767	cytoplasm	IPI00045914	56309	nuclear	0.973138
IPI00291802	55393	cytoplasm	IPI00384857	52361	cytoplasm	0.974845
IPI00026817	57141	cytoplasm	IPI00003519	57428	cytoplasm	0.978639
IPI00290110	56686	nuclear	IPI00399054	57830	cytoplasm	0.993586
IPI00641582	52143	cytoplasm	IPI00296388	55275	nuclear	0.986279
IPI00025516	56447	nuclear	IPI00024272	54863	nuclear	0.985217
IPI00006213	53360	nuclear	IPI00166491	54155	nuclear	0.995406
IPI00010227	54228	nuclear	IPI00019196	53460	nuclear	0.985491
IPI00029601	57401	nuclear	IPI00045914	56309	nuclear	0.993205
IPI00026496	51950	cytoplasm	IPI00013894	55984	nuclear	0.979829
IPI00071188	55698	cytoplasm	IPI00409590	53708	nuclear	0.972814
IPI00021320	57103	nuclear	IPI00216049	54603	nuclear	0.974468
IPI00006196	52016	cytoplasm	IPI00006987	54130	nuclear	0.974725
IPI00000858	58097	nuclear	IPI00219301	51681	cytoplasm	0.973596
IPI00060715	53339	cytoplasm	IPI00002386	51437	cytoplasm	0.998132
IPI00033054	55671	nuclear	IPI00002569	52693	cytoplasm	0.990628
IPI00470559	57344	cytoplasm	IPI00470559	57420	cytoplasm	0.999239
IPI00083708	53053	cytoplasm	IPI00647640	52402	nuclear	0.989043
IPI00395444	55825	nuclear	IPI00003406	52988	nuclear	0.976557
IPI00290854	52689	nuclear	IPI00177498	51516	cytoplasm	0.992328
IPI00008868	57615	cytoplasm	IPI00007334	52944	nuclear	0.979282
IPI00302592	51530	cytoplasm	IPI00016597	56062	cytoplasm	0.984757
IPI00302592	56643	cytoplasm	IPI00304589	55302	cytoplasm	0.980028
IPI00018274	58202	nuclear	IPI00071188	55698	cytoplasm	0.977183
IPI00296362	54454	nuclear	IPI00296388	51322	nuclear	0.98566
IPI00032064	52118	nuclear	IPI00411635	53237	cytoplasm	0.975499
IPI00027258	53461	nuclear	IPI00478127	57600	cytoplasm	0.97444
IPI00021812	55315	cytoplasm	IPI00021840	58022	cytoplasm	0.98272
IPI00022078	51551	cytoplasm	IPI00022078	51150	cytoplasm	1
IPI00021417	58188	cytoplasm	IPI00148096	52129	nuclear	0.998082
IPI00217686	54832	nuclear	IPI00295502	52014	nuclear	0.973201
IPI00023330	51506	cytoplasm	IPI00021954	53670	cytoplasm	0.987972
IPI00328929	55435	nuclear	IPI00478127	58237	cytoplasm	0.996363
IPI00020513	57069	nuclear	IPI00007334	54983	nuclear	0.975531
IPI00218097	54180	cytoplasm	IPI00009975	55087	cytoplasm	0.98984
IPI00013891	53684	nuclear	IPI00643014	54641	nuclear	0.99623
IPI00237884	55252	nuclear	IPI00043201	50928	nuclear	0.990748
IPI00292009	55974	cytoplasm	IPI00396279	57371	cytoplasm	0.971184
IPI00016932	57906	cytoplasm	IPI00004472	52805	cytoplasm	0.998981
IPI00033054	55148	nuclear	IPI00008575	52844	nuclear	0.977416
IPI00006937	57869	cytoplasm	IPI00024601	52061	nuclear	0.970307
IPI00045914	56309	nuclear	IPI00028493	53220	nuclear	0.986233
IPI00646058	55643	nuclear	IPI00011675	53621	nuclear	0.979671
IPI00181006	54275	cytoplasm	IPI00026320	56600	cytoplasm	0.989401
IPI00021840	55747	cytoplasm	IPI00019196	51934	cytoplasm	0.994947
IPI00218097	54180	cytoplasm	IPI00294065	54086	cytoplasm	0.986206
IPI00302238	55834	nuclear	IPI00470377	57248	nuclear	0.998921
IPI00021812	57238	nuclear	IPI00008575	52844	nuclear	0.972176
IPI00023191	57206	cytoplasm	IPI00005477	54309	nuclear	0.97858
IPI00022348	55963	cytoplasm	IPI00328929	55435	nuclear	0.993836
IPI00395737	55903	nuclear	IPI00008338	53023	cytoplasm	0.995748
IPI00305267	51201	nuclear	IPI00301618	55779	cytoplasm	0.982066
IPI00307649	54382	nuclear	IPI00008137	53705	nuclear	0.97139
IPI00643014	57950	nuclear	IPI00008338	53023	cytoplasm	0.972341
IPI00181006	54275	cytoplasm	IPI00296421	51222	cytoplasm	0.997181
IPI00239407	51910	nuclear	IPI00333420	52002	cytoplasm	0.992889
IPI00291802	55393	cytoplasm	IPI00396279	57371	cytoplasm	0.995499
IPI00017297	51554	nuclear	IPI00021812	57084	nuclear	0.999137
IPI00419847	58009	cytoplasm	IPI00004962	51461	nuclear	0.990614
IPI00013743	55826	nuclear	IPI00006079	54375	cytoplasm	0.97228
IPI00297851	56706	nuclear	IPI00013185	54150	cytoplasm	0.977469
IPI00022145	54420	cytoplasm	IPI00439194	52623	cytoplasm	0.990693
IPI00031369	53138	cytoplasm	IPI00413976	56439	cytoplasm	0.977086
IPI00017297	55345	cytoplasm	IPI00023330	51506	cytoplasm	0.973637
IPI00304589	53872	cytoplasm	IPI00470941	55234	cytoplasm	0.994235
IPI00292009	55974	cytoplasm	IPI00298731	55039	nuclear	0.974987
IPI00179473	54816	nuclear	IPI00410034	57944	cytoplasm	0.9971
IPI00008338	53023	cytoplasm	IPI00304589	57126	nuclear	0.976832
IPI00301421	56458	nuclear	IPI00182469	56165	nuclear	0.97822
IPI00017297	52032	nuclear	IPI00425404	53890	nuclear	0.99392
IPI00239407	51911	nuclear	IPI00456750	57819	nuclear	0.984392
IPI00307733	50806	nuclear	IPI00045914	57655	nuclear	0.983106
IPI00178150	54122	nuclear	IPI00291916	55344	nuclear	0.980364
IPI00024816	51052	nuclear	IPI00169434	55336	cytoplasm	0.974295
IPI00217930	57528	nuclear	IPI00021812	54412	cytoplasm	0.990418
IPI00031369	53138	cytoplasm	IPI00021812	51975	nuclear	0.975836
IPI00001466	52906	cytoplasm	IPI00464978	51227	cytoplasm	0.994741
IPI00021840	57840	cytoplasm	IPI00021840	55750	cytoplasm	0.995614
IPI00013174	56419	nuclear	IPI00011663	56707	cytoplasm	0.985665
IPI00023330	51506	cytoplasm	IPI00456750	57661	cytoplasm	0.989334
IPI00328715	57834	cytoplasm	IPI00025512	53392	nuclear	0.984521
IPI00387015	54934	cytoplasm	IPI00043370	54124	nuclear	0.982734
IPI00018195	52742	cytoplasm	IPI00024970	57338	nuclear	0.98299
IPI00395737	55903	nuclear	IPI00025512	51083	cytoplasm	0.997201
IPI00218097	57473	cytoplasm	IPI00045914	56309	nuclear	0.996481
IPI00008338	53023	cytoplasm	IPI00025512	51083	cytoplasm	0.994206
IPI00219430	56776	nuclear	IPI00413976	53142	nuclear	0.984715
IPI00328306	53923	nuclear	IPI00299263	52573	cytoplasm	0.98404
IPI00029601	57401	nuclear	IPI00006937	57869	cytoplasm	0.98693
IPI00163729	54786	cytoplasm	IPI00006374	57955	cytoplasm	0.972792
IPI00217121	54565	nuclear	IPI00296421	58254	cytoplasm	0.970099
IPI00022145	55557	cytoplasm	IPI00007675	56908	cytoplasm	0.991074
IPI00029601	57401	nuclear	IPI00019196	54811	nuclear	0.982428
IPI00607722	54855	nuclear	IPI00018274	51857	nuclear	0.998429
IPI00293884	57205	nuclear	IPI00410034	57944	cytoplasm	0.971786
IPI00015526	58170	nuclear	IPI00299524	54989	nuclear	0.979305
IPI00069817	51727	nuclear	IPI00304589	57126	nuclear	0.981063
IPI00464978	51227	cytoplasm	IPI00065931	53229	cytoplasm	0.998241
IPI00180305	52932	cytoplasm	IPI00291916	55344	nuclear	0.982183
IPI00234446	54146	cytoplasm	IPI00028122	53435	nuclear	0.977828
IPI00016932	53896	cytoplasm	IPI00410013	56662	nuclear	0.981073
IPI00479997	56624	nuclear	IPI00010700	57048	cytoplasm	0.9964
IPI00019380	52709	nuclear	IPI00304589	55302	cytoplasm	0.977473
IPI00008868	57615	cytoplasm	IPI00013743	55826	nuclear	0.99055
IPI00019471	50800	cytoplasm	IPI00031618	56742	cytoplasm	0.990477
IPI00013290	54364	nuclear	IPI00018274	54611	cytoplasm	0.973001
IPI00021417	53244	cytoplasm	IPI00021812	58258	cytoplasm	0.983449
IPI00064767	57694	nuclear	IPI00012199	56898	cytoplasm	0.978854
IPI00021417	53416	nuclear	IPI00301421	56458	nuclear	0.975616
IPI00387015	54934	cytoplasm	IPI00006213	53313	cytoplasm	0.990053
IPI00411753	51425	nuclear	IPI00025512	56127	nuclear	0.972806
IPI00333858	52680	nuclear	IPI00021954	53670	cytoplasm	0.979659
IPI00456750	50871	cytoplasm	IPI00032003	52397	nuclear	0.978576
IPI00425404	53890	nuclear	IPI00000858	58097	nuclear	0.99375
IPI00376963	54514	cytoplasm	IPI00304875	52991	cytoplasm	0.983131
IPI00549912	57868	cytoplasm	IPI00032003	51079	nuclear	0.991119
IPI00022348	55963	cytoplasm	IPI00395568	50807	cytoplasm	0.982535
IPI00016910	53963	nuclear	IPI00289776	52362	cytoplasm	0.985094
IPI00003406	52988	nuclear	IPI00304992	57423	cytoplasm	0.997633
IPI00169307	55118	nuclear	IPI00000858	58097	nuclear	0.984013
IPI00065931	53229	cytoplasm	IPI00411886	57989	nuclear	0.973261
IPI00029515	56080	nuclear	IPI00413976	53142	nuclear	0.997229
IPI00456919	51541	cytoplasm	IPI00413659	53591	nuclear	0.970733
IPI00026089	57927	nuclear	IPI00179473	52722	nuclear	0.978412
IPI00003406	52988	nuclear	IPI00295502	51916	nuclear	0.990642
IPI00328306	52667	nuclear	IPI00021405	53616	nuclear	0.975125
IPI00031023	54119	cytoplasm	IPI00470559	57420	cytoplasm	0.974412
IPI00384541	53185	cytoplasm	IPI00438170	55543	cytoplasm	0.987663
IPI00008338	53023	cytoplasm	IPI00019196	54811	nuclear	0.992293
IPI00304817	54582	cytoplasm	IPI00083708	52156	cytoplasm	0.978856
IPI00032064	51058	nuclear	IPI00025512	57151	cytoplasm	0.998074
IPI00307165	55085	cytoplasm	IPI00025512	54011	cytoplasm	0.971705
IPI00179473	52722	nuclear	IPI00043201	50928	nuclear	0.977997
IPI00296421	51222	cytoplasm	IPI00009975	55087	cytoplasm	0.979496
IPI00307165	55085	cytoplasm	IPI00167009	55681	cytoplasm	0.982394
IPI00029601	57401	nuclear	IPI00384541	55388	nuclear	0.984209
IPI00018274	51261	cytoplasm	IPI00016597	56062	cytoplasm	0.97691
IPI00220219	52565	cytoplasm	IPI00003843	56675	cytoplasm	0.978513
IPI00002483	52851	nuclear	IPI00024970	53391	nuclear	0.980396
IPI00032064	53486	nuclear	IPI00021076	56728	nuclear	0.970882
IPI00479997	50872	nuclear	IPI00647640	52402	nuclear	0.985966
IPI00004419	53163	nuclear	IPI00026496	51950	cytoplasm	0.976013
IPI00425404	53890	nuclear	IPI00299263	52573	cytoplasm	0.984233
IPI00292953	56620	nuclear	IPI00006937	57869	cytoplasm	0.975011
IPI00002386	51437	cytoplasm	IPI00025512	56127	nuclear	0.978948
IPI00001727	51708	nuclear	IPI00299524	54989	nuclear	0.985762
IPI00031618	56742	cytoplasm	IPI00166491	55910	nuclear	0.974083
IPI00291175	53022	cytoplasm	IPI00021812	50725	cytoplasm	0.986337
IPI00004557	55832	cytoplasm	IPI00394926	57609	nuclear	0.994965
IPI00464952	54204	nuclear	IPI00470941	55234	cytoplasm	0.990549
IPI00234446	52539	nuclear	IPI00021840	57840	cytoplasm	0.973451
IPI00003479	52981	cytoplasm	IPI00412355	57280	cytoplasm	0.978937
IPI00384857	52361	cytoplasm	IPI00060715	53339	cytoplasm	0.992572
IPI00006937	57869	cytoplasm	IPI00166518	52244	nuclear	0.980434
IPI00061989	53697	nuclear	IPI00006196	52016	cytoplasm	0.983938
IPI00383574	52911	nuclear	IPI00019380	55912	cytoplasm	0.971899
IPI00217121	53832	nuclear	IPI00157643	54953	cytoplasm	0.995745
IPI00552897	57412	nuclear	IPI00004472	55144	cytoplasm	0.992013
IPI00022145	57295	cytoplasm	IPI00002386	51437	cytoplasm	0.993459
IPI00382509	52984	nuclear	IPI00162646	56760	nuclear	0.98277
IPI00006077	53821	nuclear	IPI00025512	51083	cytoplasm	0.992624
IPI00021812	53247	cytoplasm	IPI00021405	53173	nuclear	0.97719
IPI00464978	51227	cytoplasm	IPI00166487	51313	nuclear	0.999079
IPI00013290	54364	nuclear	IPI00024816	51052	nuclear	0.97676
IPI00093253	51293	cytoplasm	IPI00045511	55787	nuclear	0.990225
IPI00442033	52106	nuclear	IPI00007941	55892	nuclear	0.994284
IPI00470559	57420	cytoplasm	IPI00029778	51627	nuclear	0.972395
IPI00007183	57646	nuclear	IPI00043201	50928	nuclear	0.971414
IPI00291638	51744	cytoplasm	IPI00641915	56028	nuclear	0.972098
IPI00166518	52244	nuclear	IPI00217957	55993	nuclear	0.984117
IPI00025516	56447	nuclear	IPI00413976	56439	cytoplasm	0.974572
IPI00022348	55458	cytoplasm	IPI00298731	55039	nuclear	0.988172
IPI00335824	58053	nuclear	IPI00007675	56908	cytoplasm	0.982758
IPI00387015	54934	cytoplasm	IPI00004557	52499	cytoplasm	0.976127
IPI00302592	51530	cytoplasm	IPI00019196	51934	cytoplasm	0.985342
IPI00021812	54062	nuclear	IPI00011675	53619	nuclear	0.97603
IPI00004233	54579	nuclear	IPI00025512	53392	nuclear	0.975251
IPI00306471	55404	nuclear	IPI00019196	53460	nuclear	0.981436
IPI00004472	55144	cytoplasm	IPI00438229	55425	nuclear	0.995991
IPI00043370	54124	nuclear	IPI00304589	54691	cytoplasm	0.996053
IPI00218097	54181	nuclear	IPI00470559	57344	cytoplasm	0.97372
IPI00000162	54684	nuclear	IPI00184330	56109	nuclear	0.99174
IPI00438170	55543	cytoplasm	IPI00291916	55344	nuclear	0.984614
IPI00643014	54641	nuclear	IPI00464978	54330	cytoplasm	0.971162
IPI00027258	53461	nuclear	IPI00304875	53027	nuclear	0.975767
IPI00169307	52141	nuclear	IPI00028493	53220	nuclear	0.993411
IPI00021417	58188	cytoplasm	IPI00294391	56774	cytoplasm	0.981588
IPI00607722	54855	nuclear	IPI00017297	53072	nuclear	0.981093
IPI00002386	51437	cytoplasm	IPI00021786	54384	cytoplasm	0.985316
IPI00218097	57473	cytoplasm	IPI00301503	54051	nuclear	0.977092
IPI00432363	54628	nuclear	IPI00177498	53742	cytoplasm	0.989115
IPI00031670	57743	cytoplasm	IPI00006213	53360	nuclear	0.974979
IPI00022348	55458	cytoplasm	IPI00011663	51713	cytoplasm	0.979592
IPI00169307	52141	nuclear	IPI00456750	57819	nuclear	0.995724
IPI00003479	52982	cytoplasm	IPI00061989	52360	nuclear	0.975463
IPI00005477	54309	nuclear	IPI00021786	54384	cytoplasm	0.998721
IPI00006213	53360	nuclear	IPI00296362	54454	nuclear	0.984201
IPI00411614	54175	cytoplasm	IPI00008338	53023	cytoplasm	0.981478
IPI00026546	58189	cytoplasm	IPI00018274	54611	cytoplasm	0.972974
IPI00220109	56738	nuclear	IPI00016932	53896	cytoplasm	0.979879
IPI00219301	51681	cytoplasm	IPI00328798	50922	cytoplasm	0.978391
IPI00218097	54181	nuclear	IPI00021812	57238	nuclear	0.990154
IPI00641915	56028	nuclear	IPI00180764	54380	nuclear	0.978614
IPI00164672	51581	cytoplasm	IPI00006077	53821	nuclear	0.995575
IPI00550206	58085	nuclear	IPI00394829	54943	nuclear	0.989388
IPI00021812	54412	cytoplasm	IPI00021840	56473	cytoplasm	0.999539
IPI00021417	53153	nuclear	IPI00302238	58169	nuclear	0.974822
IPI00166518	52244	nuclear	IPI00010227	54228	nuclear	0.996401
IPI00328929	55435	nuclear	IPI00306471	54335	nuclear	0.975187
IPI00387015	54934	cytoplasm	IPI00065931	55490	cytoplasm	0.984911
IPI00004233	54579	nuclear	IPI00552897	57412	nuclear	0.998134
IPI00384857	55709	nuclear	IPI00082831	50760	nuclear	0.983782
IPI00384541	55388	nuclear	IPI00438170	55543	cytoplasm	0.998052
IPI00218097	55449	cytoplasm	IPI00470941	56681	nuclear	0.999041
IPI00396279	56043	nuclear	IPI00419847	56968	cytoplasm	0.985077
IPI00410034	53800	nuclear	IPI00023649	57990	nuclear	0.980011
IPI00021417	53153	nuclear	IPI00216049	54603	nuclear	0.990101
IPI00239407	52021	cytoplasm	IPI00019380	52709	nuclear	0.980346
IPI00550206	58085	nuclear	IPI00455192	58023	cytoplasm	0.977883
IPI00255778	58181	cytoplasm	IPI00304875	53027	nuclear	0.972342
IPI00060715	53339	cytoplasm	IPI00029778	51627	nuclear	0.989411
IPI00292953	56620	nuclear	IPI00021812	58258	cytoplasm	0.972044
IPI00297851	56706	nuclear	IPI00431698	53152	nuclear	0.981664
IPI00464978	54330	cytoplasm	IPI00304589	54681	cytoplasm	0.992518
IPI00169307	52141	nuclear	IPI00550206	58085	nuclear	0.987167
IPI00218097	54180	cytoplasm	IPI00328929	55435	nuclear	0.978997
IPI00180675	54947	nuclear	IPI00643958	51047	nuclear	0.978594
IPI00290110	56686	nuclear	IPI00021812	54062	nuclear	0.973294
IPI00178150	54122	nuclear	IPI00033600	54573	cytoplasm	0.978282
IPI00306186	56929	nuclear	IPI00413817	55426	cytoplasm	0.988731
IPI00234252	55012	nuclear	IPI00299524	54989	nuclear	0.983194
IPI00010438	54289	cytoplasm	IPI00302594	57740	nuclear	0.976087
IPI00304992	57423	cytoplasm	IPI00032003	52397	nuclear	0.993787
IPI00297851	56706	nuclear	IPI00032355	53371	nuclear	0.983237
IPI00305267	51201	nuclear	IPI00004962	51461	nuclear	0.980968
IPI00017297	54396	nuclear	IPI00017297	54575	nuclear	0.992965
IPI00166009	55609	nuclear	IPI00160552	56777	nuclear	0.992047
IPI00217930	57528	nuclear	IPI00021812	53343	cytoplasm	0.974176
IPI00218097	54181	nuclear	IPI00004233	54579	nuclear	0.997567
IPI00456359	52628	cytoplasm	IPI00549912	57868	cytoplasm	0.975011
IPI00104050	56792	cytoplasm	IPI00001632	54679	cytoplasm	0.988676
IPI00028122	53435	nuclear	IPI00306471	54335	nuclear	0.972367
IPI00219430	56776	nuclear	IPI00219301	51681	cytoplasm	0.985609
IPI00643014	54641	nuclear	IPI00307733	50806	nuclear	0.979405
IPI00397949	51258	nuclear	IPI00160552	56777	nuclear	0.991005
IPI00217121	52646	nuclear	IPI00019471	50800	cytoplasm	0.973464
IPI00328715	57834	cytoplasm	IPI00007675	56908	cytoplasm	0.998507
IPI00006937	57869	cytoplasm	IPI00479009	56295	cytoplasm	0.983822
IPI00003783	50877	cytoplasm	IPI00152083	57163	cytoplasm	0.982638
IPI00464952	54204	nuclear	IPI00017297	55345	cytoplasm	0.990708
IPI00294391	56774	cytoplasm	IPI00148096	52129	nuclear	0.987721
IPI00017297	54396	nuclear	IPI00641915	56028	nuclear	0.991849
IPI00304992	57423	cytoplasm	IPI00002569	57647	cytoplasm	0.974066
IPI00294065	55096	nuclear	IPI00010141	57312	cytoplasm	0.971282
IPI00302238	58169	nuclear	IPI00394829	54943	nuclear	0.979268
IPI00307165	55085	cytoplasm	IPI00296388	51322	nuclear	0.970262
IPI00454969	55533	nuclear	IPI00013185	54150	cytoplasm	0.997058
IPI00027280	56694	nuclear	IPI00217851	55940	cytoplasm	0.97142
IPI00023191	57206	cytoplasm	IPI00029515	56080	nuclear	0.992246
IPI00021417	58188	cytoplasm	IPI00025512	51083	cytoplasm	0.983125
IPI00021840	58022	cytoplasm	IPI00024970	57338	nuclear	0.981822
IPI00152011	56483	cytoplasm	IPI00411635	53237	cytoplasm	0.992674
IPI00020513	57069	nuclear	IPI00376214	56850	cytoplasm	0.97282
IPI00071188	55698	cytoplasm	IPI00647640	52402	nuclear	0.99077
IPI00555619	51413	nuclear	IPI00028493	53220	nuclear	0.987567
IPI00302592	51530	cytoplasm	IPI00025512	57151	cytoplasm	0.98254
IPI00004233	54579	nuclear	IPI00021812	54412	cytoplasm	0.994843
IPI00082831	50760	nuclear	IPI00006987	54130	nuclear	0.981175
IPI00328929	55435	nuclear	IPI00011663	51713	cytoplasm	0.988513
IPI00642175	56725	nuclear	IPI00152946	57627	nuclear	0.986506
IPI00384541	53185	cytoplasm	IPI00000155	57243	nuclear	0.992004
IPI00410034	51417	cytoplasm	IPI00162646	56760	nuclear	0.988791
IPI00026317	55865	nuclear	IPI00024816	51052	nuclear	0.980428
IPI00297235	57658	nuclear	IPI00301561	54758	cytoplasm	0.994491
IPI00026496	51950	cytoplasm	IPI00002857	51251	nuclear	0.973325
IPI00071188	55698	cytoplasm	IPI00031369	53025	nuclear	0.986399
IPI00031241	57050	cytoplasm	IPI00021840	55747	cytoplasm	0.975711
IPI00006079	54375	cytoplasm	IPI00021840	54239	nuclear	0.99932
IPI00218097	54181	nuclear	IPI00439194	52623	cytoplasm	0.999408
IPI00217121	52260	nuclear	IPI00301263	50841	cytoplasm	0.971806
IPI00002569	57647	cytoplasm	IPI00002569	50939	cytoplasm	1
IPI00216049	57905	cytoplasm	IPI00019196	54811	nuclear	0.9879
IPI00239407	52021	cytoplasm	IPI00017297	55345	cytoplasm	0.97137
IPI00000155	57243	nuclear	IPI00016597	56062	cytoplasm	0.984139
IPI00290110	56686	nuclear	IPI00032064	50870	cytoplasm	0.976394
IPI00021812	53247	cytoplasm	IPI00296388	51322	nuclear	0.989096
IPI00020513	51385	cytoplasm	IPI00412676	55306	nuclear	0.993229
IPI00018033	53694	nuclear	IPI00413976	56975	nuclear	0.975371
IPI00456359	52628	cytoplasm	IPI00084746	56855	nuclear	0.973004
IPI00003479	53767	cytoplasm	IPI00297241	53282	nuclear	0.970755
IPI00022145	57295	cytoplasm	IPI00025512	57281	nuclear	0.979916
IPI00016597	56062	cytoplasm	IPI00395568	50807	cytoplasm	0.990016
IPI00033054	52874	nuclear	IPI00008575	52844	nuclear	0.983695
IPI00029601	51801	nuclear	IPI00239407	52021	cytoplasm	0.995054
IPI00021417	58188	cytoplasm	IPI00093253	51293	cytoplasm	0.991928
IPI00550206	58085	nuclear	IPI00294391	56774	cytoplasm	0.989998
IPI00004557	55832	cytoplasm	IPI00419847	53906	cytoplasm	0.996922
IPI00186966	57629	cytoplasm	IPI00643014	57950	nuclear	0.973268
IPI00477805	56211	nuclear	IPI00297124	54441	nuclear	0.987286
IPI00017450	57369	cytoplasm	IPI00329152	54373	cytoplasm	0.996671
IPI00456919	51541	cytoplasm	IPI00011675	53619	nuclear	0.984852
IPI00021840	56473	cytoplasm	IPI00024970	57338	nuclear	0.976926
IPI00384857	54963	cytoplasm	IPI00031670	57743	cytoplasm	0.979559
IPI00017305	51152	nuclear	IPI00006374	57955	cytoplasm	0.99214
IPI00247110	51658	cytoplasm	IPI00293009	55028	cytoplasm	0.978112
IPI00003406	52988	nuclear	IPI00549912	57868	cytoplasm	0.979168
IPI00218097	55449	cytoplasm	IPI00004472	52805	cytoplasm	0.981632
IPI00292953	56620	nuclear	IPI00030783	53933	nuclear	0.98392
IPI00061989	53697	nuclear	IPI00166491	55910	nuclear	0.975584
IPI00000858	58097	nuclear	IPI00304589	56436	nuclear	0.973079
IPI00029515	56080	nuclear	IPI00217957	55993	nuclear	0.996014
IPI00216049	57905	cytoplasm	IPI00456750	57819	nuclear	0.977055
IPI00017450	57369	cytoplasm	IPI00002857	51251	nuclear	0.975582
IPI00297579	57122	nuclear	IPI00302238	52209	nuclear	0.994821
IPI00218097	57473	cytoplasm	IPI00384541	53185	cytoplasm	0.985701
IPI00302238	55834	nuclear	IPI00029159	50710	cytoplasm	0.974617
IPI00017297	54396	nuclear	IPI00006079	54375	cytoplasm	0.978375
IPI00022348	55963	cytoplasm	IPI00438170	55543	cytoplasm	0.99161
IPI00017297	55345	cytoplasm	IPI00218097	54181	nuclear	0.995848
IPI00029601	51801	nuclear	IPI00394829	54943	nuclear	0.977956
IPI00296421	51222	cytoplasm	IPI00304589	51859	nuclear	0.977789
IPI00019471	50800	cytoplasm	IPI00306825	56119	cytoplasm	0.973825
IPI00478127	57600	cytoplasm	IPI00304875	53027	nuclear	0.971824
IPI00328929	55435	nuclear	IPI00006077	53821	nuclear	0.975051
IPI00304589	55302	cytoplasm	IPI00299263	52573	cytoplasm	0.98632
IPI00301421	56458	nuclear	IPI00017203	50863	nuclear	0.974279
IPI00218097	57473	cytoplasm	IPI00306471	55404	nuclear	0.97652
IPI00018195	52973	cytoplasm	IPI00410034	53800	nuclear	0.991157
IPI00021812	57979	nuclear	IPI00021840	58022	cytoplasm	0.98702
IPI00185919	50836	cytoplasm	IPI00005826	52255	cytoplasm	0.979274
IPI00011069	58079	nuclear	IPI00071188	55698	cytoplasm	0.999237
IPI00023191	57206	cytoplasm	IPI00294391	56774	cytoplasm	0.993936
IPI00016932	53896	cytoplasm	IPI00032003	52397	nuclear	0.985689
IPI00017297	55345	cytoplasm	IPI00438229	55425	nuclear	0.994888
IPI00304589	56436	nuclear	IPI00019196	54811	nuclear	0.976461
IPI00021812	55530	nuclear	IPI00477825	54400	cytoplasm	0.994053
IPI00031241	58106	nuclear	IPI00328929	55435	nuclear	0.986404
IPI00083708	55570	nuclear	IPI00289776	52362	cytoplasm	0.994689
IPI00010227	54228	nuclear	IPI00005477	54309	nuclear	0.998617
IPI00294962	56699	nuclear	IPI00413942	53407	nuclear	0.992484
IPI00306933	58117	cytoplasm	IPI00619921	55713	cytoplasm	0.976177
IPI00101987	51200	nuclear	IPI00291802	55393	cytoplasm	0.9875
IPI00026089	57927	nuclear	IPI00293884	57205	nuclear	0.975728
IPI00004419	53163	nuclear	IPI00216689	56352	nuclear	0.982563
IPI00032064	50870	cytoplasm	IPI00028065	55887	cytoplasm	0.97682
IPI00217686	54832	nuclear	IPI00289776	52362	cytoplasm	0.992469
IPI00031670	57743	cytoplasm	IPI00166491	54155	nuclear	0.98917
IPI00021417	57639	nuclear	IPI00021812	54412	cytoplasm	0.978198
IPI00217930	57528	nuclear	IPI00470559	57420	cytoplasm	0.996085
IPI00255778	58181	cytoplasm	IPI00644502	52949	nuclear	0.998759
IPI00411614	57738	cytoplasm	IPI00000162	54684	nuclear	0.999165
IPI00296421	51222	cytoplasm	IPI00021840	56663	nuclear	0.981389
IPI00001466	52906	cytoplasm	IPI00411886	57989	nuclear	0.979932
IPI00306933	58117	cytoplasm	IPI00016597	56062	cytoplasm	0.990909
IPI00011663	52446	cytoplasm	IPI00009975	55087	cytoplasm	0.977392
IPI00217121	52646	nuclear	IPI00470941	55234	cytoplasm	0.997407
IPI00152011	56483	cytoplasm	IPI00017203	50863	nuclear	0.987367
IPI00395444	55825	nuclear	IPI00004472	52805	cytoplasm	0.974669
IPI00033054	55148	nuclear	IPI00413976	53142	nuclear	0.987125
IPI00395737	55903	nuclear	IPI00024601	52061	nuclear	0.98275
IPI00464978	54720	cytoplasm	IPI00083708	53053	cytoplasm	0.970559
IPI00004068	52493	nuclear	IPI00083708	52156	cytoplasm	0.982822
IPI00387015	54934	cytoplasm	IPI00464978	51227	cytoplasm	0.991722
IPI00029601	57401	nuclear	IPI00032064	51058	nuclear	0.983719
IPI00384857	54963	cytoplasm	IPI00006077	53821	nuclear	0.972396
IPI00169434	55336	cytoplasm	IPI00021840	58022	cytoplasm	0.990363
IPI00456919	51541	cytoplasm	IPI00018033	53694	nuclear	0.987919
IPI00031670	57743	cytoplasm	IPI00456750	57819	nuclear	0.977191
IPI00398012	58161	nuclear	IPI00026817	57141	cytoplasm	0.988312
IPI00033054	55148	nuclear	IPI00220857	54184	cytoplasm	0.990597
IPI00004233	58151	nuclear	IPI00470559	57420	cytoplasm	0.974997
IPI00004233	58151	nuclear	IPI00060715	53339	cytoplasm	0.988083
IPI00017297	52485	nuclear	IPI00017297	53072	nuclear	0.993427
IPI00022348	55963	cytoplasm	IPI00219301	51681	cytoplasm	0.982087
IPI00411614	54175	cytoplasm	IPI00555610	54968	cytoplasm	0.994948
IPI00395444	55825	nuclear	IPI00018274	54611	cytoplasm	0.991237
IPI00152083	57163	cytoplasm	IPI00304589	57126	nuclear	0.988573
IPI00465087	51158	nuclear	IPI00301503	54051	nuclear	0.985677
IPI00304992	57423	cytoplasm	IPI00470941	56681	nuclear	0.972156
IPI00006620	54096	nuclear	IPI00293884	57205	nuclear	0.990826
IPI00478127	58237	cytoplasm	IPI00025512	54011	cytoplasm	0.976327
IPI00239407	52021	cytoplasm	IPI00413976	56439	cytoplasm	0.971854
IPI00306825	56119	cytoplasm	IPI00024816	51052	nuclear	0.972765
IPI00011069	58079	nuclear	IPI00018033	53694	nuclear	0.988197
IPI00004557	52300	cytoplasm	IPI00304875	53307	nuclear	0.972905
IPI00006937	57869	cytoplasm	IPI00021320	57103	nuclear	0.971551
IPI00307649	54382	nuclear	IPI00291916	55344	nuclear	0.99248
IPI00425562	51364	cytoplasm	IPI00031369	53025	nuclear	0.974038
IPI00295502	56293	nuclear	IPI00025512	54011	cytoplasm	0.97199
IPI00396057	54039	nuclear	IPI00182469	56165	nuclear	0.986053
IPI00021812	53343	cytoplasm	IPI00619921	53975	nuclear	0.994345
IPI00291175	53897	nuclear	IPI00304589	54687	nuclear	0.99189
IPI00218161	53375	cytoplasm	IPI00289819	50719	nuclear	0.999925
IPI00006079	52035	nuclear	IPI00006079	52323	nuclear	0.994161
IPI00003406	52988	nuclear	IPI00464978	54720	cytoplasm	0.994815
IPI00294391	56774	cytoplasm	IPI00304589	51711	nuclear	0.982256
IPI00290110	56685	cytoplasm	IPI00295502	52014	nuclear	0.979634
IPI00026546	58189	cytoplasm	IPI00011069	58079	nuclear	0.995521
IPI00470941	55234	cytoplasm	IPI00296388	56827	nuclear	0.988801
IPI00375814	53443	nuclear	IPI00304589	54691	cytoplasm	0.99383
IPI00456919	51541	cytoplasm	IPI00646058	55643	nuclear	0.987197
IPI00292009	55974	cytoplasm	IPI00328306	53923	nuclear	0.973332
IPI00016597	56062	cytoplasm	IPI00006077	53821	nuclear	0.982991
IPI00017450	50875	cytoplasm	IPI00455518	52869	cytoplasm	0.998104
IPI00171636	50944	cytoplasm	IPI00304589	53872	cytoplasm	0.970913
IPI00456359	52628	cytoplasm	IPI00439194	52623	cytoplasm	0.993494
IPI00023191	57206	cytoplasm	IPI00455192	58023	cytoplasm	0.985502
IPI00013174	56419	nuclear	IPI00021766	53107	nuclear	0.97844
IPI00004233	54579	nuclear	IPI00021840	56473	cytoplasm	0.99525
IPI00021405	53173	nuclear	IPI00025512	56127	nuclear	0.998835
IPI00022145	57295	cytoplasm	IPI00454969	55533	nuclear	0.982641
IPI00021812	53247	cytoplasm	IPI00148096	52129	nuclear	0.981268
IPI00217001	53787	cytoplasm	IPI00001632	54679	cytoplasm	0.986201
IPI00021766	53107	nuclear	IPI00438170	55543	cytoplasm	0.993273
IPI00017450	50875	cytoplasm	IPI00017450	53511	cytoplasm	0.977397
IPI00007334	55026	nuclear	IPI00007334	52944	nuclear	0.975906
IPI00328715	55325	nuclear	IPI00018274	51261	cytoplasm	0.992585
IPI00395737	55903	nuclear	IPI00550206	58085	nuclear	0.983798
IPI00295502	52014	nuclear	IPI00455518	52869	cytoplasm	0.978479
IPI00028493	53220	nuclear	IPI00097495	56988	cytoplasm	0.99401
IPI00013174	56419	nuclear	IPI00007334	55026	nuclear	0.972172
IPI00239407	51911	nuclear	IPI00299263	52573	cytoplasm	0.988289
IPI00025516	56447	nuclear	IPI00060715	53339	cytoplasm	0.981174
IPI00152011	56483	cytoplasm	IPI00220109	56738	nuclear	0.977623
IPI00307649	54382	nuclear	IPI00307591	52381	nuclear	0.996737
IPI00022145	54420	cytoplasm	IPI00148057	51018	nuclear	0.990264
IPI00384541	55388	nuclear	IPI00216049	57905	cytoplasm	0.985482
IPI00296421	51222	cytoplasm	IPI00177498	51516	cytoplasm	0.974421
IPI00006077	53821	nuclear	IPI00299263	52573	cytoplasm	0.985096
IPI00020771	56176	nuclear	IPI00455518	52869	cytoplasm	0.994366
IPI00022348	55963	cytoplasm	IPI00302592	51530	cytoplasm	0.970523
IPI00013185	54150	cytoplasm	IPI00011675	53621	nuclear	0.973929
IPI00031241	58106	nuclear	IPI00024601	52061	nuclear	0.989708
IPI00413976	56439	cytoplasm	IPI00028493	53220	nuclear	0.977841
IPI00027280	56694	nuclear	IPI00169434	55336	cytoplasm	0.970224
IPI00006213	51734	cytoplasm	IPI00011675	53807	nuclear	0.980921
IPI00031670	57743	cytoplasm	IPI00097495	56988	cytoplasm	0.99105
IPI00555610	54968	cytoplasm	IPI00294391	56774	cytoplasm	0.973957
IPI00013290	54364	nuclear	IPI00456750	50871	cytoplasm	0.971942
IPI00455315	54561	nuclear	IPI00006079	52407	nuclear	0.97792
IPI00022145	54420	cytoplasm	IPI00438229	55425	nuclear	0.991274
IPI00180154	54853	nuclear	IPI00043201	50928	nuclear	0.988057
IPI00017450	53511	cytoplasm	IPI00479997	51039	cytoplasm	0.977001
IPI00004557	50883	cytoplasm	IPI00299263	52573	cytoplasm	0.980282
IPI00395737	55903	nuclear	IPI00152083	57163	cytoplasm	0.995803
IPI00029601	51801	nuclear	IPI00021786	54384	cytoplasm	0.993808
IPI00239407	52021	cytoplasm	IPI00619921	53975	nuclear	0.97799
IPI00033054	52874	nuclear	IPI00464978	54720	cytoplasm	0.976928
IPI00550206	58085	nuclear	IPI00413976	53142	nuclear	0.990362
IPI00021417	57639	nuclear	IPI00021840	56473	cytoplasm	0.980528
IPI00413976	51118	cytoplasm	IPI00007334	57697	nuclear	0.978399
IPI00024970	53391	nuclear	IPI00107113	50896	nuclear	0.974969
IPI00006620	54096	nuclear	IPI00152946	57627	nuclear	0.987339
IPI00017030	56392	nuclear	IPI00026320	56600	cytoplasm	0.983406
IPI00008868	57615	cytoplasm	IPI00021840	55747	cytoplasm	0.982693
IPI00031369	53138	cytoplasm	IPI00328306	53923	nuclear	0.978089
IPI00464978	54720	cytoplasm	IPI00304589	53872	cytoplasm	0.97313
IPI00292953	56620	nuclear	IPI00470377	57248	nuclear	0.972389
IPI00033054	55148	nuclear	IPI00169307	52141	nuclear	0.986898
IPI00004557	52300	cytoplasm	IPI00006213	54128	cytoplasm	0.996823
IPI00004233	58151	nuclear	IPI00008575	52844	nuclear	0.986754
IPI00025054	55863	nuclear	IPI00642786	56964	nuclear	0.998494
IPI00008868	57615	cytoplasm	IPI00021840	55750	cytoplasm	0.970595
IPI00002591	56592	cytoplasm	IPI00294391	56774	cytoplasm	0.999783
IPI00021840	56663	nuclear	IPI00219301	51681	cytoplasm	0.996866
IPI00021417	53153	nuclear	IPI00006213	53360	nuclear	0.970615
IPI00217930	57528	nuclear	IPI00024272	54863	nuclear	0.980436
IPI00479009	56295	cytoplasm	IPI00025512	57281	nuclear	0.977375
IPI00025516	56447	nuclear	IPI00010227	54228	nuclear	0.996585
IPI00470559	57344	cytoplasm	IPI00021840	58022	cytoplasm	0.980719
IPI00465087	51158	nuclear	IPI00431698	53152	nuclear	0.995131
IPI00297235	57658	nuclear	IPI00021076	56728	nuclear	0.980556
IPI00017450	53510	nuclear	IPI00328306	56609	nuclear	0.979259
IPI00167009	55681	cytoplasm	IPI00007334	54243	nuclear	0.988902
IPI00306471	54335	nuclear	IPI00296388	51322	nuclear	0.97117
IPI00167009	55681	cytoplasm	IPI00032003	52397	nuclear	0.988061
IPI00479997	50872	nuclear	IPI00412355	57280	cytoplasm	0.970568
IPI00023191	57206	cytoplasm	IPI00216049	57905	cytoplasm	0.989872
IPI00181617	56727	nuclear	IPI00289819	50719	nuclear	0.99134
IPI00007334	54243	nuclear	IPI00438229	55425	nuclear	0.980668
IPI00456750	51156	nuclear	IPI00304589	55302	cytoplasm	0.970244
IPI00026317	55865	nuclear	IPI00328306	54214	nuclear	0.980476
IPI00479009	56295	cytoplasm	IPI00411753	51425	nuclear	0.979095
IPI00170548	53299	nuclear	IPI00005689	53553	nuclear	0.978164
IPI00063605	54688	cytoplasm	IPI00555619	51413	nuclear	0.97205
IPI00456750	51156	nuclear	IPI00438170	55543	cytoplasm	0.975244
IPI00549912	57868	cytoplasm	IPI00004472	52805	cytoplasm	0.980966
IPI00063605	54688	cytoplasm	IPI00304589	51859	nuclear	0.971282
IPI00026089	57927	nuclear	IPI00016580	55308	nuclear	0.981376
IPI00411614	54175	cytoplasm	IPI00019196	53460	nuclear	0.990956
IPI00104050	56792	cytoplasm	IPI00013214	58107	cytoplasm	0.970617
IPI00292009	55974	cytoplasm	IPI00431698	53152	nuclear	0.974587
IPI00021417	58188	cytoplasm	IPI00333858	52680	nuclear	0.972263
IPI00456750	50871	cytoplasm	IPI00411635	53237	cytoplasm	0.995482
IPI00409590	53708	nuclear	IPI00017305	51152	nuclear	0.995626
IPI00302238	55834	nuclear	IPI00007334	58018	nuclear	0.970224
IPI00307649	54382	nuclear	IPI00328929	55435	nuclear	0.986376
IPI00002569	57540	cytoplasm	IPI00007334	54243	nuclear	0.980094
IPI00298731	55039	nuclear	IPI00219301	51681	cytoplasm	0.994979
IPI00307165	55085	cytoplasm	IPI00022145	57295	cytoplasm	0.998497
IPI00333858	54211	nuclear	IPI00069817	51727	nuclear	0.975198
IPI00291175	53022	cytoplasm	IPI00386170	55644	nuclear	0.997751
IPI00292009	55974	cytoplasm	IPI00026320	56600	cytoplasm	0.981093
IPI00027280	56694	nuclear	IPI00304992	57423	cytoplasm	0.995481
IPI00018033	53694	nuclear	IPI00006987	54130	nuclear	0.970983
IPI00410590	56219	cytoplasm	IPI00290110	52635	cytoplasm	0.975038
IPI00017297	55365	nuclear	IPI00455192	58023	cytoplasm	0.99303
IPI00017297	55365	nuclear	IPI00024601	52061	nuclear	0.990547
IPI00294065	55096	nuclear	IPI00292009	55974	cytoplasm	0.980532
IPI00216049	57905	cytoplasm	IPI00025512	51083	cytoplasm	0.979693
IPI00306471	55404	nuclear	IPI00007334	55541	cytoplasm	0.981941
IPI00021417	53416	nuclear	IPI00019502	54203	cytoplasm	0.992532
IPI00027280	56694	nuclear	IPI00167009	55681	cytoplasm	0.986216
IPI00479997	56624	nuclear	IPI00021417	53153	nuclear	0.974488
IPI00302238	55834	nuclear	IPI00148096	52129	nuclear	0.980106
IPI00395737	55903	nuclear	IPI00007334	55541	cytoplasm	0.975606
IPI00290110	56685	cytoplasm	IPI00061989	52360	nuclear	0.987822
IPI00294065	54086	cytoplasm	IPI00025512	51083	cytoplasm	0.987678
IPI00307165	55085	cytoplasm	IPI00304589	52903	cytoplasm	0.984511
IPI00216049	57690	nuclear	IPI00328798	50922	cytoplasm	0.970978
IPI00290110	52635	cytoplasm	IPI00549473	56185	cytoplasm	0.989752
IPI00464978	54720	cytoplasm	IPI00024816	51052	nuclear	0.972579
IPI00063605	54688	cytoplasm	IPI00169307	52141	nuclear	0.98459
IPI00298731	55039	nuclear	IPI00025512	54011	cytoplasm	0.973359
IPI00220109	56738	nuclear	IPI00148057	51018	nuclear	0.9958
IPI00220109	56738	nuclear	IPI00411753	51425	nuclear	0.977528
IPI00020513	55928	nuclear	IPI00007334	52944	nuclear	0.978128
IPI00021954	53670	cytoplasm	IPI00294391	56774	cytoplasm	0.989991
IPI00017297	54575	nuclear	IPI00291638	51744	cytoplasm	0.9904
IPI00333858	52680	nuclear	IPI00009975	55087	cytoplasm	0.988691
IPI00216348	50881	cytoplasm	IPI00182469	56165	nuclear	0.978973
IPI00334775	56981	cytoplasm	IPI00182469	55690	cytoplasm	0.970015
IPI00152083	57163	cytoplasm	IPI00298731	55039	nuclear	0.987842
IPI00290110	54498	nuclear	IPI00305267	55294	nuclear	0.996935
IPI00009326	55214	nuclear	IPI00020513	57069	nuclear	0.985438
IPI00045511	55787	nuclear	IPI00298731	55039	nuclear	0.989476
IPI00017297	54396	nuclear	IPI00007334	55026	nuclear	0.981445
IPI00021812	53191	nuclear	IPI00029159	50710	cytoplasm	0.976426
IPI00383574	52911	nuclear	IPI00333858	52680	nuclear	0.992671
IPI00149964	56991	nuclear	IPI00215762	55693	nuclear	0.987034
IPI00328929	51282	nuclear	IPI00032064	51625	cytoplasm	0.975675
IPI00295502	56293	nuclear	IPI00302238	58169	nuclear	0.972405
IPI00023191	57206	cytoplasm	IPI00333858	54211	nuclear	0.981184
IPI00217121	53832	nuclear	IPI00425562	51364	cytoplasm	0.975859
IPI00295502	51916	nuclear	IPI00032003	52397	nuclear	0.982746
IPI00304589	54691	cytoplasm	IPI00004962	51461	nuclear	0.989686
IPI00025512	51083	cytoplasm	IPI00025512	54011	cytoplasm	0.988801
IPI00239407	51911	nuclear	IPI00164672	51581	cytoplasm	0.979926
IPI00307165	55085	cytoplasm	IPI00021840	56473	cytoplasm	0.984475
IPI00643014	57950	nuclear	IPI00025512	57151	cytoplasm	0.975882
IPI00304992	57423	cytoplasm	IPI00021812	54412	cytoplasm	0.98076
IPI00290110	56686	nuclear	IPI00157643	54953	cytoplasm	0.998907
IPI00456750	50871	cytoplasm	IPI00304589	53872	cytoplasm	0.978068
IPI00063605	51061	cytoplasm	IPI00410693	51116	cytoplasm	0.993287
IPI00290110	56686	nuclear	IPI00479997	50872	nuclear	0.997986
IPI00292953	56620	nuclear	IPI00295502	51916	nuclear	0.975047
IPI00024601	52061	nuclear	IPI00031670	57743	cytoplasm	0.980922
IPI00013290	54364	nuclear	IPI00021840	56473	cytoplasm	0.989972
IPI00020513	57431	cytoplasm	IPI00291802	55393	cytoplasm	0.973738
IPI00234446	52539	nuclear	IPI00216689	54208	nuclear	0.982693
IPI00033054	52874	nuclear	IPI00410013	56662	nuclear	0.995805
IPI00296421	51222	cytoplasm	IPI00021840	55750	cytoplasm	0.998856
IPI00018274	54611	cytoplasm	IPI00470559	57344	cytoplasm	0.995735
IPI00479997	56624	nuclear	IPI00646058	55643	nuclear	0.986456
IPI00292009	55974	cytoplasm	IPI00456750	57661	cytoplasm	0.99687
IPI00170770	54945	nuclear	IPI00301421	56458	nuclear	0.970321
IPI00304589	56436	nuclear	IPI00299263	52573	cytoplasm	0.977167
IPI00045914	56309	nuclear	IPI00306471	54335	nuclear	0.970091
IPI00017297	55345	cytoplasm	IPI00008575	52844	nuclear	0.989139
IPI00063605	51061	cytoplasm	IPI00000858	58097	nuclear	0.971687
IPI00069817	51727	nuclear	IPI00024587	53029	nuclear	0.997342
IPI00169307	55118	nuclear	IPI00169307	52141	nuclear	0.996517
IPI00382509	52984	nuclear	IPI00185919	56174	nuclear	0.981589
IPI00411614	54175	cytoplasm	IPI00019380	52709	nuclear	0.982244
IPI00395737	55903	nuclear	IPI00010227	54228	nuclear	0.973804
IPI00384861	1558	cytoplasm	IPI00376963	54514	cytoplasm	0.981178
IPI00470559	57420	cytoplasm	IPI00301421	56458	nuclear	0.977884
IPI00021840	56663	nuclear	IPI00394829	54943	nuclear	0.971475
IPI00020513	57069	nuclear	IPI00292009	55974	cytoplasm	0.981133
IPI00411614	54175	cytoplasm	IPI00030783	53933	nuclear	0.976576
IPI00023330	51506	cytoplasm	IPI00005477	54309	nuclear	0.980117
IPI00017297	54396	nuclear	IPI00021840	57840	cytoplasm	0.99314
IPI00302592	51530	cytoplasm	IPI00021840	52630	cytoplasm	0.977383
IPI00644502	52949	nuclear	IPI00004962	51461	nuclear	0.997682
IPI00646058	55643	nuclear	IPI00011675	53807	nuclear	0.97809
IPI00217121	52260	nuclear	IPI00026317	55865	nuclear	0.990632
IPI00024825	52186	nuclear	IPI00375814	53443	nuclear	0.976612
IPI00023191	57206	cytoplasm	IPI00307591	52381	nuclear	0.991397
IPI00007334	52944	nuclear	IPI00304589	53175	nuclear	0.979137
IPI00307165	55085	cytoplasm	IPI00004233	54579	nuclear	0.993313
IPI00456750	57661	cytoplasm	IPI00007334	58018	nuclear	0.977028
IPI00025516	56447	nuclear	IPI00022145	57295	cytoplasm	0.971426
IPI00001466	52906	cytoplasm	IPI00045914	53866	nuclear	0.994941
IPI00337612	52582	nuclear	IPI00419847	53906	cytoplasm	0.978461
IPI00001466	55317	cytoplasm	IPI00387015	54934	cytoplasm	0.990597
IPI00410013	56662	nuclear	IPI00005477	54309	nuclear	0.977801
IPI00024062	53596	nuclear	IPI00382509	52984	nuclear	0.98635
IPI00384861	1558	cytoplasm	IPI00026817	57141	cytoplasm	0.993989
IPI00217121	53832	nuclear	IPI00061989	52360	nuclear	0.98039
IPI00307165	55085	cytoplasm	IPI00002569	57647	cytoplasm	0.98673
IPI00170770	54945	nuclear	IPI00021786	54384	cytoplasm	0.973965
IPI00019471	50800	cytoplasm	IPI00456750	50871	cytoplasm	0.982263
IPI00004419	53163	nuclear	IPI00026817	57141	cytoplasm	0.977798
IPI00020984	51387	nuclear	IPI00004795	54221	nuclear	0.983872
IPI00217930	57528	nuclear	IPI00010700	57048	cytoplasm	0.999317
IPI00064767	57807	nuclear	IPI00021812	50794	nuclear	0.987978
IPI00456750	57661	cytoplasm	IPI00438170	55543	cytoplasm	0.98754
IPI00021812	55339	cytoplasm	IPI00184330	53868	cytoplasm	0.97277
IPI00328306	54214	nuclear	IPI00024970	57338	nuclear	0.972399
IPI00003479	53767	cytoplasm	IPI00003479	52982	cytoplasm	0.991844
IPI00015029	51365	cytoplasm	IPI00019502	54203	cytoplasm	0.980117
IPI00003964	56610	nuclear	IPI00297235	57658	nuclear	0.987845
IPI00004557	50883	cytoplasm	IPI00304589	51711	nuclear	0.995954
IPI00069817	51727	nuclear	IPI00025512	57151	cytoplasm	0.986292
IPI00306471	55404	nuclear	IPI00299263	52573	cytoplasm	0.985459
IPI00029601	51801	nuclear	IPI00097495	56988	cytoplasm	0.985652
IPI00328306	53923	nuclear	IPI00019196	54811	nuclear	0.996201
IPI00333858	53841	nuclear	IPI00019196	53460	nuclear	0.974593
IPI00297851	56706	nuclear	IPI00021840	56663	nuclear	0.979589
IPI00456750	57819	nuclear	IPI00470377	57248	nuclear	0.991191
IPI00292009	55974	cytoplasm	IPI00021840	56663	nuclear	0.974782
IPI00002569	57540	cytoplasm	IPI00304589	55704	cytoplasm	0.971544
IPI00239407	51910	nuclear	IPI00019196	51934	cytoplasm	0.994225
IPI00022145	57295	cytoplasm	IPI00292009	55973	nuclear	0.974553
IPI00384541	51484	nuclear	IPI00016610	54281	nuclear	0.97496
IPI00217121	54565	nuclear	IPI00018195	52742	cytoplasm	0.971284
IPI00219430	56776	nuclear	IPI00025516	56447	nuclear	0.975023
IPI00021812	58258	cytoplasm	IPI00008575	52844	nuclear	0.995361
IPI00555610	54968	cytoplasm	IPI00005477	54309	nuclear	0.993248
IPI00464952	54204	nuclear	IPI00084746	56855	nuclear	0.976179
IPI00182540	56631	nuclear	IPI00009866	56281	nuclear	0.999358
IPI00016932	53896	cytoplasm	IPI00167009	55681	cytoplasm	0.999355
IPI00464978	54330	cytoplasm	IPI00166487	51313	nuclear	0.999079
IPI00104050	50969	nuclear	IPI00438170	55543	cytoplasm	0.989842
IPI00216348	50881	cytoplasm	IPI00021812	51975	nuclear	0.995333
IPI00465087	51158	nuclear	IPI00304589	57126	nuclear	0.988261
IPI00464952	54204	nuclear	IPI00060715	53339	cytoplasm	0.983723
IPI00218097	54181	nuclear	IPI00084746	56855	nuclear	0.974229
IPI00019380	52709	nuclear	IPI00182469	56165	nuclear	0.978638
IPI00167009	55681	cytoplasm	IPI00410013	56662	nuclear	0.982095
IPI00328306	53923	nuclear	IPI00431698	53152	nuclear	0.976161
IPI00239407	51911	nuclear	IPI00013185	54150	cytoplasm	0.970631
IPI00456359	52628	cytoplasm	IPI00220109	56738	nuclear	0.98795
IPI00020513	51385	cytoplasm	IPI00028122	54805	nuclear	0.9954
IPI00221106	54094	cytoplasm	IPI00184330	54734	cytoplasm	0.982442
IPI00017305	51152	nuclear	IPI00032064	51625	cytoplasm	0.97294
IPI00220857	54184	cytoplasm	IPI00295502	51916	nuclear	0.976093
IPI00024816	51052	nuclear	IPI00011675	53619	nuclear	0.999274
IPI00004557	52499	cytoplasm	IPI00375814	53443	nuclear	0.991995
IPI00290542	5044	cytoplasm	IPI00643818	55967	nuclear	0.977422
IPI00025516	56447	nuclear	IPI00456750	57819	nuclear	0.976239
IPI00301561	54758	cytoplasm	IPI00032064	53486	nuclear	0.971705
IPI00018195	51400	nuclear	IPI00061989	52360	nuclear	0.989363
IPI00033054	52874	nuclear	IPI00295502	51916	nuclear	0.974891
IPI00337612	52582	nuclear	IPI00394926	57609	nuclear	0.982865
IPI00411635	53237	cytoplasm	IPI00328306	54214	nuclear	0.974498
IPI00385377	50840	cytoplasm	IPI00304589	58236	cytoplasm	0.995273
IPI00020513	57431	cytoplasm	IPI00016597	56062	cytoplasm	0.979671
IPI00239407	52021	cytoplasm	IPI00218097	54180	cytoplasm	0.971599
IPI00307733	56563	nuclear	IPI00065931	53229	cytoplasm	0.996952
IPI00021840	56473	cytoplasm	IPI00470941	55234	cytoplasm	0.988636
IPI00010700	57048	cytoplasm	IPI00646058	55643	nuclear	0.995846
IPI00017450	50875	cytoplasm	IPI00026496	51950	cytoplasm	0.999011
IPI00642786	56964	nuclear	IPI00007941	55892	nuclear	0.971175
IPI00006937	57869	cytoplasm	IPI00097495	56988	cytoplasm	0.996497
IPI00029515	56080	nuclear	IPI00031369	53138	cytoplasm	0.973584
IPI00032064	50870	cytoplasm	IPI00011675	53807	nuclear	0.993352
IPI00306825	56119	cytoplasm	IPI00021840	58022	cytoplasm	0.986173
IPI00029601	51801	nuclear	IPI00220109	56738	nuclear	0.970207
IPI00386170	55644	nuclear	IPI00021812	50725	cytoplasm	0.991743
IPI00017297	55345	cytoplasm	IPI00304589	53872	cytoplasm	0.991845
IPI00296421	58254	cytoplasm	IPI00021812	54062	nuclear	0.97971
IPI00017450	57369	cytoplasm	IPI00410228	56635	nuclear	0.98948
IPI00411614	54175	cytoplasm	IPI00025512	51083	cytoplasm	0.986726
IPI00027280	56694	nuclear	IPI00021840	56473	cytoplasm	0.979148
IPI00549248	54998	cytoplasm	IPI00065931	55370	cytoplasm	0.98023
IPI00011663	51713	cytoplasm	IPI00026320	56600	cytoplasm	0.970985
IPI00017297	53072	nuclear	IPI00017297	51554	nuclear	0.996494
IPI00464952	54204	nuclear	IPI00021840	56473	cytoplasm	0.977079
IPI00456359	52628	cytoplasm	IPI00032003	51079	nuclear	0.988549
IPI00291802	55393	cytoplasm	IPI00024601	52061	nuclear	0.981244
IPI00384857	54963	cytoplasm	IPI00292009	55974	cytoplasm	0.97288
IPI00152083	57163	cytoplasm	IPI00019196	53460	nuclear	0.985585
IPI00180154	54853	nuclear	IPI00007941	55892	nuclear	0.98714
IPI00384857	54963	cytoplasm	IPI00019196	54811	nuclear	0.984566
IPI00334775	56981	cytoplasm	IPI00019502	52867	cytoplasm	0.977125
IPI00218097	54181	nuclear	IPI00024272	54863	nuclear	0.981406
IPI00011663	52446	cytoplasm	IPI00455192	58023	cytoplasm	0.975375
IPI00008868	52566	nuclear	IPI00025346	54876	nuclear	0.977954
IPI00007675	56908	cytoplasm	IPI00438229	55425	nuclear	0.995951
IPI00016597	56062	cytoplasm	IPI00026320	56600	cytoplasm	0.98017
IPI00025054	55863	nuclear	IPI00017297	51270	nuclear	0.990045
IPI00181006	54275	cytoplasm	IPI00294391	56774	cytoplasm	0.977749
IPI00017297	54575	nuclear	IPI00006079	52035	nuclear	0.9852
IPI00294742	51838	cytoplasm	IPI00009866	56281	nuclear	0.978242
IPI00170770	54945	nuclear	IPI00024970	57338	nuclear	0.991858
IPI00329152	54373	cytoplasm	IPI00009866	56281	nuclear	0.979253
IPI00009659	51618	nuclear	IPI00418471	54217	nuclear	0.971099
IPI00016597	56062	cytoplasm	IPI00152083	57163	cytoplasm	0.976703
IPI00643818	55967	nuclear	IPI00216689	56352	nuclear	0.984934
IPI00218097	57473	cytoplasm	IPI00026320	56600	cytoplasm	0.988086
IPI00018274	51261	cytoplasm	IPI00294065	54086	cytoplasm	0.970889
IPI00220857	54184	cytoplasm	IPI00550206	58085	nuclear	0.987948
IPI00020513	57572	cytoplasm	IPI00017297	52032	nuclear	0.99578
IPI00013290	54364	nuclear	IPI00296362	54454	nuclear	0.997497
IPI00414262	52247	cytoplasm	IPI00296388	56827	nuclear	0.999044
IPI00018195	52742	cytoplasm	IPI00061989	53697	nuclear	0.982502
IPI00385377	50840	cytoplasm	IPI00166487	51313	nuclear	0.996441
IPI00016472	51996	nuclear	IPI00413734	51866	nuclear	0.99407
IPI00646058	55643	nuclear	IPI00470941	55234	cytoplasm	0.991113
IPI00163729	54786	cytoplasm	IPI00234252	52054	nuclear	0.994709
IPI00328929	55435	nuclear	IPI00009975	55087	cytoplasm	0.995033
IPI00292953	54557	cytoplasm	IPI00306186	56929	nuclear	0.982572
IPI00022145	57295	cytoplasm	IPI00010141	57312	cytoplasm	0.994225
IPI00002591	56592	cytoplasm	IPI00384857	54963	cytoplasm	0.980897
IPI00425562	50833	cytoplasm	IPI00011675	53619	nuclear	0.971458
IPI00016910	55962	nuclear	IPI00009866	56281	nuclear	0.993393
IPI00384857	54963	cytoplasm	IPI00010141	57312	cytoplasm	0.971935
IPI00410034	57944	cytoplasm	IPI00410034	52717	nuclear	0.992293
IPI00477825	55673	nuclear	IPI00007334	57697	nuclear	0.971819
IPI00169307	52141	nuclear	IPI00304589	51859	nuclear	0.971034
IPI00216049	54603	nuclear	IPI00021812	55315	cytoplasm	0.995577
IPI00307733	56563	nuclear	IPI00394926	57609	nuclear	0.989591
IPI00167009	55681	cytoplasm	IPI00168527	57419	cytoplasm	0.971267
IPI00018274	56987	nuclear	IPI00289776	52362	cytoplasm	0.978357
IPI00217661	57768	nuclear	IPI00011675	53619	nuclear	0.992652
IPI00033054	55671	nuclear	IPI00549912	57868	cytoplasm	0.981975
IPI00217121	52646	nuclear	IPI00410013	56662	nuclear	0.99116
IPI00216049	57905	cytoplasm	IPI00296153	54993	cytoplasm	0.991479
IPI00032064	53486	nuclear	IPI00009866	56281	nuclear	0.992716
IPI00045914	56309	nuclear	IPI00304589	51859	nuclear	0.991636
IPI00301618	55779	cytoplasm	IPI00004472	52805	cytoplasm	0.973339
IPI00007675	56908	cytoplasm	IPI00032064	52118	nuclear	0.986946
IPI00177938	50767	cytoplasm	IPI00021812	54412	cytoplasm	0.981054
IPI00021812	54179	nuclear	IPI00411635	53237	cytoplasm	0.980295
IPI00217957	55993	nuclear	IPI00025512	56127	nuclear	0.985477
IPI00007402	54678	nuclear	IPI00013788	57156	cytoplasm	0.994898
IPI00071188	55698	cytoplasm	IPI00411635	53237	cytoplasm	0.974676
IPI00029601	57401	nuclear	IPI00328929	55435	nuclear	0.988407
IPI00555610	54968	cytoplasm	IPI00021417	58188	cytoplasm	0.991219
IPI00394829	54943	nuclear	IPI00304589	51859	nuclear	0.981593
IPI00164550	55125	nuclear	IPI00002804	52647	nuclear	0.978144
IPI00025512	56127	nuclear	IPI00291916	55344	nuclear	0.977982
IPI00004472	55144	cytoplasm	IPI00304589	52903	cytoplasm	0.970941
IPI00239407	52021	cytoplasm	IPI00000858	58097	nuclear	0.99793
IPI00297241	53282	nuclear	IPI00061989	52360	nuclear	0.992527
IPI00337315	50809	nuclear	IPI00005539	51722	nuclear	0.995792
IPI00456750	51156	nuclear	IPI00006077	53821	nuclear	0.979344
IPI00006937	56768	nuclear	IPI00004557	56797	nuclear	0.978109
IPI00013174	56419	nuclear	IPI00395737	55903	nuclear	0.972416
IPI00456750	57661	cytoplasm	IPI00298731	55039	nuclear	0.989176
IPI00023330	51506	cytoplasm	IPI00097495	56988	cytoplasm	0.970602
IPI00644502	52949	nuclear	IPI00304589	54691	cytoplasm	0.982931
IPI00008085	57724	nuclear	IPI00413942	54385	nuclear	0.982725
IPI00027280	56694	nuclear	IPI00456359	52628	cytoplasm	0.9822
IPI00021812	53343	cytoplasm	IPI00011675	53621	nuclear	0.995304
IPI00218161	53375	cytoplasm	IPI00026546	58189	cytoplasm	0.99789
IPI00013174	56419	nuclear	IPI00021840	55750	cytoplasm	0.990734
IPI00026546	58189	cytoplasm	IPI00425562	51364	cytoplasm	0.984022
IPI00218097	54180	cytoplasm	IPI00164672	51581	cytoplasm	0.98992
IPI00032064	51058	nuclear	IPI00299263	52573	cytoplasm	0.9878
IPI00018274	51261	cytoplasm	IPI00177498	51516	cytoplasm	0.990341
IPI00328715	57834	cytoplasm	IPI00217851	55940	cytoplasm	0.999619
IPI00178150	54122	nuclear	IPI00021405	53173	nuclear	0.978867
IPI00017297	52032	nuclear	IPI00555610	54968	cytoplasm	0.97984
IPI00017297	53231	nuclear	IPI00017297	52485	nuclear	0.998018
IPI00425404	53890	nuclear	IPI00021840	52630	cytoplasm	0.988481
IPI00013290	54364	nuclear	IPI00464978	54720	cytoplasm	0.991157
IPI00071188	55698	cytoplasm	IPI00082831	50760	nuclear	0.975885
IPI00016472	51996	nuclear	IPI00218696	54673	nuclear	0.995111
IPI00290110	56476	cytoplasm	IPI00304875	52992	cytoplasm	0.98002
IPI00217930	57528	nuclear	IPI00301421	56458	nuclear	0.981102
IPI00021320	57103	nuclear	IPI00029515	56080	nuclear	0.981501
IPI00304589	58236	cytoplasm	IPI00004962	51461	nuclear	0.989686
IPI00031241	58106	nuclear	IPI00021840	55747	cytoplasm	0.995436
IPI00647185	56773	nuclear	IPI00007334	51917	nuclear	0.992568
IPI00003964	56610	nuclear	IPI00182540	56631	nuclear	0.984139
IPI00142716	50857	cytoplasm	IPI00003519	57428	cytoplasm	0.9925
IPI00549248	54998	cytoplasm	IPI00304589	54691	cytoplasm	0.974374
IPI00021954	53670	cytoplasm	IPI00219301	51681	cytoplasm	0.980647
IPI00004557	52499	cytoplasm	IPI00065931	53229	cytoplasm	0.998399
IPI00022348	55458	cytoplasm	IPI00294391	56774	cytoplasm	0.98007
IPI00006213	53360	nuclear	IPI00021840	56473	cytoplasm	0.976609
IPI00335824	51685	nuclear	IPI00023649	57990	nuclear	0.999494
IPI00008338	53023	cytoplasm	IPI00550206	58085	nuclear	0.984256
IPI00006079	52035	nuclear	IPI00180764	54380	nuclear	0.97416
IPI00166518	52244	nuclear	IPI00021840	56473	cytoplasm	0.975796
IPI00006077	53821	nuclear	IPI00304589	51711	nuclear	0.991725
IPI00217121	52646	nuclear	IPI00002386	51437	cytoplasm	0.986411
IPI00425404	53890	nuclear	IPI00394829	54943	nuclear	0.991721
IPI00644502	52949	nuclear	IPI00304875	53027	nuclear	0.977916
IPI00384541	53185	cytoplasm	IPI00296153	54993	cytoplasm	0.98213
IPI00017297	55345	cytoplasm	IPI00026673	57526	nuclear	0.982468
IPI00021417	53244	cytoplasm	IPI00464978	53356	cytoplasm	0.970298
IPI00004557	52499	cytoplasm	IPI00168527	57419	cytoplasm	0.984458
IPI00017297	51554	nuclear	IPI00382509	52984	nuclear	0.986627
IPI00017297	51270	nuclear	IPI00021812	57084	nuclear	0.988228
IPI00074893	52644	nuclear	IPI00182469	56165	nuclear	0.9788
IPI00307649	54382	nuclear	IPI00023330	51506	cytoplasm	0.971494
IPI00333858	54211	nuclear	IPI00479009	56295	cytoplasm	0.996172
IPI00152977	52894	nuclear	IPI00016249	57948	cytoplasm	0.982075
IPI00335824	58053	nuclear	IPI00021812	57238	nuclear	0.990479
IPI00169434	55336	cytoplasm	IPI00646058	55643	nuclear	0.990887
IPI00010700	57048	cytoplasm	IPI00470559	57420	cytoplasm	0.996165
IPI00398012	58161	nuclear	IPI00004068	52493	nuclear	0.975415
IPI00555619	51413	nuclear	IPI00169307	52141	nuclear	0.97596
IPI00218097	57473	cytoplasm	IPI00021417	58188	cytoplasm	0.984503
IPI00239407	51911	nuclear	IPI00028493	53220	nuclear	0.979815
IPI00333420	52002	cytoplasm	IPI00011663	56707	cytoplasm	0.981496
IPI00295502	56293	nuclear	IPI00296362	54454	nuclear	0.974691
IPI00064767	57694	nuclear	IPI00011593	57019	nuclear	0.978062
IPI00019380	52709	nuclear	IPI00394829	54943	nuclear	0.980149
IPI00033054	55148	nuclear	IPI00414262	52247	cytoplasm	0.974601
IPI00064767	57694	nuclear	IPI00021812	54179	nuclear	0.974485
IPI00019380	52709	nuclear	IPI00384857	54963	cytoplasm	0.972025
IPI00555610	54968	cytoplasm	IPI00296388	55275	nuclear	0.993936
IPI00032064	52460	nuclear	IPI00419531	51472	nuclear	0.986157
IPI00021417	58188	cytoplasm	IPI00479009	56295	cytoplasm	0.972331
IPI00218097	54181	nuclear	IPI00016932	57906	cytoplasm	0.984616
IPI00454902	54623	cytoplasm	IPI00306195	53266	nuclear	0.982099
IPI00019380	55912	cytoplasm	IPI00413976	56439	cytoplasm	0.994594
IPI00004557	52499	cytoplasm	IPI00305267	55294	nuclear	0.973577
IPI00152083	57163	cytoplasm	IPI00411753	51425	nuclear	0.991139
IPI00152977	52894	nuclear	IPI00409590	53708	nuclear	0.999869
IPI00553043	51945	nuclear	IPI00328911	55199	cytoplasm	0.978275
IPI00290110	55807	nuclear	IPI00006196	52016	cytoplasm	0.977428
IPI00017297	55345	cytoplasm	IPI00384857	52361	cytoplasm	0.982554
IPI00294065	54086	cytoplasm	IPI00031670	57743	cytoplasm	0.99336
IPI00607722	54855	nuclear	IPI00442033	52106	nuclear	0.988171
IPI00396279	57371	cytoplasm	IPI00410693	54690	nuclear	0.970137
IPI00003406	52988	nuclear	IPI00454969	55533	nuclear	0.983407
IPI00011663	51713	cytoplasm	IPI00011663	52446	cytoplasm	1
IPI00028122	53435	nuclear	IPI00011663	51713	cytoplasm	0.991154
IPI00239407	51911	nuclear	IPI00217957	55993	nuclear	0.998883
IPI00004233	54579	nuclear	IPI00007334	54243	nuclear	0.978383
IPI00010141	57312	cytoplasm	IPI00021840	56473	cytoplasm	0.97987
IPI00217121	52260	nuclear	IPI00071188	55698	cytoplasm	0.97062
IPI00180305	52932	cytoplasm	IPI00166491	54155	nuclear	0.988295
IPI00295502	52014	nuclear	IPI00004419	53163	nuclear	0.972125
IPI00218097	54180	cytoplasm	IPI00438170	55543	cytoplasm	0.989675
IPI00169307	55118	nuclear	IPI00298935	56393	cytoplasm	0.989777
IPI00456750	51156	nuclear	IPI00009975	55087	cytoplasm	0.972861
IPI00302592	56643	cytoplasm	IPI00031670	57743	cytoplasm	0.976665
IPI00022348	55458	cytoplasm	IPI00017297	55365	nuclear	0.99776
IPI00394829	54943	nuclear	IPI00304589	56436	nuclear	0.97031
IPI00064767	57694	nuclear	IPI00061989	53697	nuclear	0.98465
IPI00464978	53356	cytoplasm	IPI00084746	56143	cytoplasm	0.979301
IPI00217001	53787	cytoplasm	IPI00184330	54734	cytoplasm	0.993483
IPI00007334	55541	cytoplasm	IPI00025512	53392	nuclear	0.972945
IPI00017030	56392	nuclear	IPI00292009	55974	cytoplasm	0.973423
IPI00328306	53923	nuclear	IPI00219301	51681	cytoplasm	0.982248
IPI00006937	57869	cytoplasm	IPI00026320	56600	cytoplasm	0.975802
IPI00306471	54335	nuclear	IPI00007334	55541	cytoplasm	0.977315
IPI00410693	54690	nuclear	IPI00021405	53173	nuclear	0.970718
IPI00384857	54963	cytoplasm	IPI00060715	53339	cytoplasm	0.992572
IPI00334775	52154	cytoplasm	IPI00022373	51915	cytoplasm	0.991206
IPI00385377	50840	cytoplasm	IPI00304875	53307	nuclear	0.974016
IPI00021417	58188	cytoplasm	IPI00031369	53138	cytoplasm	0.970401
IPI00307733	56563	nuclear	IPI00006213	54128	cytoplasm	0.998158
IPI00479997	50872	nuclear	IPI00376963	54514	cytoplasm	0.995305
IPI00018274	58202	nuclear	IPI00006196	52016	cytoplasm	0.992892
IPI00420014	50765	cytoplasm	IPI00021326	55319	nuclear	0.974792
IPI00217686	54832	nuclear	IPI00003964	56610	nuclear	0.989885
IPI00234446	52539	nuclear	IPI00006079	52407	nuclear	0.984208
IPI00033054	52874	nuclear	IPI00016932	57906	cytoplasm	0.990077
IPI00439194	52623	cytoplasm	IPI00470559	57420	cytoplasm	0.985109
IPI00550206	58085	nuclear	IPI00219301	51681	cytoplasm	0.987658
IPI00456750	57661	cytoplasm	IPI00019196	53460	nuclear	0.985635
IPI00003479	52982	cytoplasm	IPI00333338	57558	cytoplasm	0.970068
IPI00470559	54837	cytoplasm	IPI00304875	52991	cytoplasm	0.970885
IPI00425562	52459	nuclear	IPI00018274	58202	nuclear	0.988225
IPI00464978	53356	cytoplasm	IPI00029778	51627	nuclear	0.973046
IPI00306471	55404	nuclear	IPI00478127	58237	cytoplasm	0.985359
IPI00384541	55388	nuclear	IPI00384541	53185	cytoplasm	0.983603
IPI00167009	55681	cytoplasm	IPI00470559	57420	cytoplasm	0.970505
IPI00301503	54051	nuclear	IPI00025512	57151	cytoplasm	0.99499
IPI00220109	56738	nuclear	IPI00002386	51437	cytoplasm	0.999658
IPI00218097	54180	cytoplasm	IPI00333858	53841	nuclear	0.99537
IPI00307592	52372	cytoplasm	IPI00328293	50942	nuclear	0.973056
IPI00021417	58188	cytoplasm	IPI00021405	53173	nuclear	0.982549
IPI00218097	54181	nuclear	IPI00029778	51627	nuclear	0.985071
IPI00239407	51910	nuclear	IPI00302592	51530	cytoplasm	0.989405
IPI00456359	52628	cytoplasm	IPI00004233	54579	nuclear	0.986313
IPI00456359	52628	cytoplasm	IPI00016932	57906	cytoplasm	0.998374
IPI00384541	55388	nuclear	IPI00032064	51058	nuclear	0.985239
IPI00384857	54963	cytoplasm	IPI00454969	55533	nuclear	0.989304
IPI00022348	55963	cytoplasm	IPI00021954	53670	cytoplasm	0.986687
IPI00181006	54275	cytoplasm	IPI00438170	55543	cytoplasm	0.992909
IPI00179757	56666	cytoplasm	IPI00104050	56792	cytoplasm	0.981343
IPI00290110	57919	nuclear	IPI00555610	54817	nuclear	0.976967
IPI00607722	54855	nuclear	IPI00017297	52485	nuclear	0.983092
IPI00063605	51061	cytoplasm	IPI00166491	54155	nuclear	0.973383
IPI00026317	55865	nuclear	IPI00018274	53565	nuclear	0.976277
IPI00014298	57326	nuclear	IPI00014298	57067	nuclear	1
IPI00004557	54255	cytoplasm	IPI00065931	55490	cytoplasm	0.998953
IPI00018274	53132	nuclear	IPI00455518	52869	cytoplasm	0.978966
IPI00465087	51158	nuclear	IPI00384857	52361	cytoplasm	0.976412
IPI00007334	55541	cytoplasm	IPI00019196	54811	nuclear	0.971942
IPI00022348	55458	cytoplasm	IPI00306471	54335	nuclear	0.98436
IPI00029515	56080	nuclear	IPI00025512	51083	cytoplasm	0.976466
IPI00004557	52300	cytoplasm	IPI00549248	54998	cytoplasm	0.977393
IPI00045511	55787	nuclear	IPI00219301	51681	cytoplasm	0.982425
IPI00164672	51581	cytoplasm	IPI00304589	55302	cytoplasm	0.984754
IPI00016472	51996	nuclear	IPI00017297	53693	nuclear	0.984595
IPI00333858	52680	nuclear	IPI00298731	55039	nuclear	0.990504
IPI00239407	51911	nuclear	IPI00219301	51681	cytoplasm	0.988101
IPI00006937	57869	cytoplasm	IPI00045511	55787	nuclear	0.984329
IPI00006213	53313	cytoplasm	IPI00419847	53906	cytoplasm	0.996712
IPI00644502	52949	nuclear	IPI00045914	57655	nuclear	0.986707
IPI00003783	50877	cytoplasm	IPI00455192	58023	cytoplasm	0.978806
IPI00010438	54289	cytoplasm	IPI00297235	51905	nuclear	0.982643
IPI00032064	53486	nuclear	IPI00083708	55570	nuclear	0.970389
IPI00218729	51197	nuclear	IPI00304589	51453	nuclear	0.971184
IPI00295502	51916	nuclear	IPI00410013	56662	nuclear	0.989495
IPI00013894	55984	nuclear	IPI00455518	52869	cytoplasm	0.971324
IPI00296421	58254	cytoplasm	IPI00643818	55967	nuclear	0.990764
IPI00550206	58085	nuclear	IPI00304589	51859	nuclear	0.978429
IPI00464952	54204	nuclear	IPI00033054	52874	nuclear	0.997961
IPI00306825	56119	cytoplasm	IPI00060715	53339	cytoplasm	0.971901
IPI00479009	56295	cytoplasm	IPI00299263	52573	cytoplasm	0.996012
IPI00176903	58011	cytoplasm	IPI00016736	54655	cytoplasm	0.974035
IPI00084746	56143	cytoplasm	IPI00411635	53237	cytoplasm	0.982499
IPI00239407	51911	nuclear	IPI00479009	56295	cytoplasm	0.985247
IPI00023330	51506	cytoplasm	IPI00410693	54690	nuclear	0.993001
IPI00306471	55404	nuclear	IPI00304589	57126	nuclear	0.986706
IPI00396387	51768	cytoplasm	IPI00000875	56657	cytoplasm	0.985034
IPI00005826	51424	cytoplasm	IPI00291930	56977	cytoplasm	0.995965
IPI00410693	54690	nuclear	IPI00304589	57126	nuclear	0.983788
IPI00328929	51282	nuclear	IPI00021812	50794	nuclear	0.990471
IPI00152011	56483	cytoplasm	IPI00305267	55294	nuclear	0.97585
IPI00335824	58053	nuclear	IPI00029778	55401	nuclear	0.970449
IPI00008575	52844	nuclear	IPI00304589	53872	cytoplasm	0.986234
IPI00033054	55148	nuclear	IPI00294391	56774	cytoplasm	0.971932
IPI00333858	54211	nuclear	IPI00025512	57281	nuclear	0.99017
IPI00033054	55671	nuclear	IPI00033054	52874	nuclear	0.997744
IPI00045856	58010	cytoplasm	IPI00185919	50836	cytoplasm	0.97779
IPI00555610	54817	nuclear	IPI00011593	57019	nuclear	0.974162
IPI00239407	51911	nuclear	IPI00411753	51425	nuclear	0.975438
IPI00003406	52988	nuclear	IPI00007675	56908	cytoplasm	0.974363
IPI00026320	56600	cytoplasm	IPI00019196	54811	nuclear	0.971067
IPI00217121	52260	nuclear	IPI00218097	54181	nuclear	0.971713
IPI00555610	54817	nuclear	IPI00179172	54336	cytoplasm	0.970777
IPI00007334	58018	nuclear	IPI00021405	53173	nuclear	0.98015
IPI00012199	56898	cytoplasm	IPI00024970	57338	nuclear	0.972179
IPI00026089	57927	nuclear	IPI00398505	53873	nuclear	0.995907
IPI00234252	52054	nuclear	IPI00328929	51282	nuclear	0.978852
IPI00552897	57412	nuclear	IPI00217851	55940	cytoplasm	0.989521
IPI00396279	57371	cytoplasm	IPI00478127	58237	cytoplasm	0.99974
IPI00394926	57609	nuclear	IPI00549248	54998	cytoplasm	0.974908
IPI00333420	52002	cytoplasm	IPI00384541	55388	nuclear	0.980166
IPI00396387	51768	cytoplasm	IPI00045856	53506	cytoplasm	0.984032
IPI00384857	52361	cytoplasm	IPI00479009	56295	cytoplasm	0.974981
IPI00216348	50881	cytoplasm	IPI00031369	53138	cytoplasm	0.973121
IPI00025516	56447	nuclear	IPI00029778	51627	nuclear	0.973275
IPI00384857	52361	cytoplasm	IPI00306471	54335	nuclear	0.981628
IPI00179473	55611	nuclear	IPI00007334	57697	nuclear	0.982158
IPI00016932	57906	cytoplasm	IPI00032003	52397	nuclear	0.985689
IPI00021417	53244	cytoplasm	IPI00410013	56662	nuclear	0.971512
IPI00307649	54382	nuclear	IPI00396279	57371	cytoplasm	0.984795
IPI00410228	56635	nuclear	IPI00018195	55667	cytoplasm	0.97868
IPI00018274	54611	cytoplasm	IPI00032003	52397	nuclear	0.970568
IPI00216049	57905	cytoplasm	IPI00479009	56295	cytoplasm	0.980105
IPI00018195	52742	cytoplasm	IPI00006196	52016	cytoplasm	0.985433
IPI00024601	52061	nuclear	IPI00016597	56062	cytoplasm	0.992995
IPI00033054	52874	nuclear	IPI00003406	52988	nuclear	0.992413
IPI00021812	54063	cytoplasm	IPI00021812	55315	cytoplasm	0.98037
IPI00031023	54119	cytoplasm	IPI00030531	52353	cytoplasm	0.992071
IPI00218161	53375	cytoplasm	IPI00021812	53191	nuclear	0.989829
IPI00220219	52565	cytoplasm	IPI00185919	50836	cytoplasm	0.978867
IPI00441964	55480	cytoplasm	IPI00032064	52460	nuclear	0.974159
IPI00306933	58117	cytoplasm	IPI00477535	51633	cytoplasm	0.979874
IPI00304589	56436	nuclear	IPI00097495	56988	cytoplasm	0.97556
IPI00479997	56624	nuclear	IPI00470559	57420	cytoplasm	0.987376
IPI00470559	57420	cytoplasm	IPI00032003	52397	nuclear	0.989946
IPI00022145	55557	cytoplasm	IPI00029778	55401	nuclear	0.978072
IPI00552897	57412	nuclear	IPI00084746	56855	nuclear	0.975671
IPI00019380	52709	nuclear	IPI00000858	58097	nuclear	0.983263
IPI00335824	58053	nuclear	IPI00026673	57526	nuclear	0.998602
IPI00384541	55388	nuclear	IPI00217957	55993	nuclear	0.975488
IPI00290110	56686	nuclear	IPI00555610	54817	nuclear	0.983828
IPI00220109	56738	nuclear	IPI00384857	54963	cytoplasm	0.983858
IPI00032003	52397	nuclear	IPI00024970	57338	nuclear	0.978684
IPI00017450	50875	cytoplasm	IPI00295502	52014	nuclear	0.985556
IPI00004233	58151	nuclear	IPI00007334	54243	nuclear	0.972366
IPI00022348	55963	cytoplasm	IPI00177498	51516	cytoplasm	0.981648
IPI00395737	55903	nuclear	IPI00478127	58237	cytoplasm	0.995869
IPI00148057	51018	nuclear	IPI00002386	51437	cytoplasm	0.994505
IPI00007334	58018	nuclear	IPI00431698	53152	nuclear	0.989787
IPI00003519	57428	cytoplasm	IPI00419847	53906	cytoplasm	0.972261
IPI00152011	56483	cytoplasm	IPI00304589	53872	cytoplasm	0.987132
IPI00306471	55404	nuclear	IPI00304932	58110	nuclear	0.98763
IPI00555610	54968	cytoplasm	IPI00217957	55993	nuclear	0.992842
IPI00382470	57405	cytoplasm	IPI00646377	57174	cytoplasm	0.976232
IPI00399054	57830	cytoplasm	IPI00643818	55967	nuclear	0.978544
IPI00001466	55317	cytoplasm	IPI00304589	54691	cytoplasm	0.991749
IPI00220109	53056	nuclear	IPI00394926	57609	nuclear	0.990981
IPI00333858	52680	nuclear	IPI00456750	51156	nuclear	0.995342
IPI00025516	56447	nuclear	IPI00177938	50767	cytoplasm	0.998289
IPI00239407	51911	nuclear	IPI00020513	57572	cytoplasm	0.977179
IPI00395737	55903	nuclear	IPI00396279	57371	cytoplasm	0.996793
IPI00093253	51293	cytoplasm	IPI00021405	53173	nuclear	0.978503
IPI00011069	58079	nuclear	IPI00179172	54336	cytoplasm	0.988878
IPI00305267	55294	nuclear	IPI00304589	51605	cytoplasm	0.980476
IPI00290110	57607	nuclear	IPI00425562	51364	cytoplasm	0.979163
IPI00477805	56211	nuclear	IPI00024970	56238	nuclear	0.97739
IPI00029601	57401	nuclear	IPI00239407	51910	nuclear	0.995227
IPI00182540	56631	nuclear	IPI00289776	52362	cytoplasm	0.997563
IPI00026496	51950	cytoplasm	IPI00021076	56728	nuclear	0.995256
IPI00006620	56011	nuclear	IPI00642175	56725	nuclear	0.994893
IPI00001466	55317	cytoplasm	IPI00013891	53684	nuclear	0.982805
IPI00414262	52247	cytoplasm	IPI00013185	54150	cytoplasm	0.993188
IPI00328715	57834	cytoplasm	IPI00002569	57647	cytoplasm	0.998625
IPI00217059	54694	nuclear	IPI00028931	57848	nuclear	0.981584
IPI00008137	53705	nuclear	IPI00304589	53175	nuclear	0.974305
IPI00464978	51227	cytoplasm	IPI00045914	57655	nuclear	0.984508
IPI00412355	57280	cytoplasm	IPI00289776	52362	cytoplasm	0.980317
IPI00439194	52623	cytoplasm	IPI00004233	58151	nuclear	0.996424
IPI00178150	54122	nuclear	IPI00413976	53142	nuclear	0.999104
IPI00166518	52244	nuclear	IPI00550206	58085	nuclear	0.986125
IPI00012788	57688	nuclear	IPI00032355	53371	nuclear	0.988542
IPI00290110	56686	nuclear	IPI00006987	54130	nuclear	0.986436
IPI00239407	51911	nuclear	IPI00166491	54155	nuclear	0.997078
IPI00290110	54498	nuclear	IPI00024825	52186	nuclear	0.999599
IPI00004068	52493	nuclear	IPI00376963	54514	cytoplasm	0.986697
IPI00384857	52361	cytoplasm	IPI00025512	53392	nuclear	0.979191
IPI00470559	54797	nuclear	IPI00413942	53407	nuclear	0.97389
IPI00307591	52381	nuclear	IPI00019196	54811	nuclear	0.992209
IPI00306301	54654	nuclear	IPI00456899	50801	nuclear	0.981792
IPI00017297	52032	nuclear	IPI00294065	54086	cytoplasm	0.978772
IPI00007402	52212	nuclear	IPI00001727	51708	nuclear	0.994566
IPI00017297	52032	nuclear	IPI00029515	56080	nuclear	0.988391
IPI00024062	53596	nuclear	IPI00007334	57697	nuclear	0.991794
IPI00002569	50939	cytoplasm	IPI00007675	56908	cytoplasm	0.996606
IPI00385377	50840	cytoplasm	IPI00419847	58009	cytoplasm	0.999601
IPI00219430	56776	nuclear	IPI00328929	55435	nuclear	0.970118
IPI00025516	56447	nuclear	IPI00298935	56393	cytoplasm	0.987873
IPI00017450	50875	cytoplasm	IPI00166491	55910	nuclear	0.98729
IPI00011069	58079	nuclear	IPI00074893	52644	nuclear	0.977205
IPI00101987	51200	nuclear	IPI00294065	54086	cytoplasm	0.973071
IPI00006213	54128	cytoplasm	IPI00304589	58236	cytoplasm	0.995057
IPI00026317	55865	nuclear	IPI00376963	54514	cytoplasm	0.981182
IPI00384418	54322	cytoplasm	IPI00082831	50760	nuclear	0.99651
IPI00292009	55973	nuclear	IPI00002569	50939	cytoplasm	0.979987
IPI00021766	53107	nuclear	IPI00290854	52689	nuclear	0.970901
IPI00021812	53191	nuclear	IPI00179172	54336	cytoplasm	0.980089
IPI00093253	51293	cytoplasm	IPI00007334	58018	nuclear	0.996929
IPI00021812	54412	cytoplasm	IPI00084746	56855	nuclear	0.972066
IPI00237884	55252	nuclear	IPI00023649	57990	nuclear	0.986716
IPI00021812	58258	cytoplasm	IPI00552897	57412	nuclear	0.99227
IPI00302592	51530	cytoplasm	IPI00013174	56419	nuclear	0.99975
IPI00002569	57647	cytoplasm	IPI00304589	52903	cytoplasm	0.980516
IPI00438229	55425	nuclear	IPI00024272	54863	nuclear	0.975453
IPI00029515	56080	nuclear	IPI00294391	56774	cytoplasm	0.976091
IPI00017450	53511	cytoplasm	IPI00294742	51838	cytoplasm	0.995737
IPI00456750	57819	nuclear	IPI00021840	52630	cytoplasm	0.97413
IPI00296432	53008	cytoplasm	IPI00001632	54679	cytoplasm	0.990342
IPI00002569	57647	cytoplasm	IPI00301618	52852	cytoplasm	0.970308
IPI00006213	53360	nuclear	IPI00302238	55834	nuclear	0.991229
IPI00290110	57607	nuclear	IPI00028065	55887	cytoplasm	0.992401
IPI00218097	57473	cytoplasm	IPI00017030	56392	nuclear	0.992276
IPI00018274	51444	nuclear	IPI00016736	54655	cytoplasm	0.985326
IPI00021812	54179	nuclear	IPI00030531	52353	cytoplasm	0.997872
IPI00413976	51118	cytoplasm	IPI00162646	56760	nuclear	0.994006
IPI00166512	57517	nuclear	IPI00099730	58030	nuclear	0.979662
IPI00333858	54211	nuclear	IPI00477535	51633	cytoplasm	0.972743
IPI00021840	56473	cytoplasm	IPI00021405	53173	nuclear	0.985159
IPI00026089	57927	nuclear	IPI00642175	56725	nuclear	0.98582
IPI00177938	50767	cytoplasm	IPI00152083	57163	cytoplasm	0.983695
IPI00021840	56663	nuclear	IPI00298731	55039	nuclear	0.997869
IPI00641582	52143	cytoplasm	IPI00021440	51972	nuclear	0.976938
IPI00017297	55345	cytoplasm	IPI00552897	57412	nuclear	0.995423
IPI00021405	53173	nuclear	IPI00296388	56827	nuclear	0.989577
IPI00032064	51058	nuclear	IPI00306471	54335	nuclear	0.983238
IPI00302592	51530	cytoplasm	IPI00396279	57371	cytoplasm	0.982141
IPI00384857	54963	cytoplasm	IPI00008575	52844	nuclear	0.990358
IPI00033054	55148	nuclear	IPI00295502	51916	nuclear	0.981782
IPI00031670	57743	cytoplasm	IPI00016597	56062	cytoplasm	0.978457
IPI00021417	53244	cytoplasm	IPI00060715	53339	cytoplasm	0.974889
IPI00183082	53885	nuclear	IPI00304589	51605	cytoplasm	0.971758
IPI00292953	56620	nuclear	IPI00304932	58110	nuclear	0.981189
IPI00438229	55425	nuclear	IPI00032003	51079	nuclear	0.991469
IPI00328929	55435	nuclear	IPI00294391	56774	cytoplasm	0.982838
IPI00296153	54993	cytoplasm	IPI00304409	51477	cytoplasm	0.978201
IPI00021840	56663	nuclear	IPI00045511	55787	nuclear	0.988408
IPI00301503	54051	nuclear	IPI00396279	57371	cytoplasm	0.996246
IPI00022145	55557	cytoplasm	IPI00021812	54412	cytoplasm	0.980647
IPI00180305	52932	cytoplasm	IPI00097495	56988	cytoplasm	0.9774
IPI00218097	54181	nuclear	IPI00008575	52844	nuclear	0.995266
IPI00021417	58188	cytoplasm	IPI00295502	56293	nuclear	0.990022
IPI00384541	53185	cytoplasm	IPI00021840	57840	cytoplasm	0.98242
IPI00004557	50883	cytoplasm	IPI00478127	58237	cytoplasm	0.993008
IPI00071188	55698	cytoplasm	IPI00083708	53053	cytoplasm	0.99457
IPI00000858	58097	nuclear	IPI00097495	56988	cytoplasm	0.992965
IPI00470559	57344	cytoplasm	IPI00032064	52118	nuclear	0.97892
IPI00010141	57312	cytoplasm	IPI00419847	53928	cytoplasm	0.978058
IPI00384857	52361	cytoplasm	IPI00097495	56988	cytoplasm	0.974747
IPI00333858	52680	nuclear	IPI00025512	54011	cytoplasm	0.980846
IPI00217121	52260	nuclear	IPI00013290	54364	nuclear	0.991794
IPI00029515	56080	nuclear	IPI00166491	54155	nuclear	0.997482
IPI00180305	52932	cytoplasm	IPI00060715	53339	cytoplasm	0.99106
IPI00026817	57141	cytoplasm	IPI00328306	56609	nuclear	0.995011
IPI00643014	57950	nuclear	IPI00465087	51158	nuclear	0.992397
IPI00455500	52043	cytoplasm	IPI00177938	57662	nuclear	0.979032
IPI00021840	56663	nuclear	IPI00291916	55344	nuclear	0.99847
IPI00017297	55345	cytoplasm	IPI00032064	52118	nuclear	0.977885
IPI00290110	57919	nuclear	IPI00082831	50760	nuclear	0.998216
IPI00401282	57890	nuclear	IPI00007334	51917	nuclear	0.997978
IPI00239407	52021	cytoplasm	IPI00296362	54454	nuclear	0.980213
IPI00328929	55435	nuclear	IPI00152083	57163	cytoplasm	0.971123
IPI00218097	54181	nuclear	IPI00010700	57048	cytoplasm	0.976766
IPI00425562	51364	cytoplasm	IPI00179172	54336	cytoplasm	0.984499
IPI00021417	57639	nuclear	IPI00295502	51916	nuclear	0.993001
IPI00239407	52021	cytoplasm	IPI00414262	52247	cytoplasm	0.979216
IPI00290652	54115	nuclear	IPI00334775	56981	cytoplasm	0.970124
IPI00152011	54540	cytoplasm	IPI00087375	54287	nuclear	0.994312
IPI00219430	56776	nuclear	IPI00028493	53220	nuclear	0.991761
IPI00021840	56473	cytoplasm	IPI00304589	53872	cytoplasm	0.981899
IPI00219430	56776	nuclear	IPI00220857	54184	cytoplasm	0.979117
IPI00218097	57473	cytoplasm	IPI00019196	53460	nuclear	0.991168
IPI00384857	54963	cytoplasm	IPI00029515	56080	nuclear	0.976936
IPI00217930	57528	nuclear	IPI00021840	56473	cytoplasm	0.992609
IPI00017450	57369	cytoplasm	IPI00289776	52362	cytoplasm	0.986325
IPI00470559	57344	cytoplasm	IPI00084746	56855	nuclear	0.997421
IPI00290110	55807	nuclear	IPI00061989	53697	nuclear	0.992001
IPI00290110	56686	nuclear	IPI00295502	52014	nuclear	0.992706
IPI00302592	56643	cytoplasm	IPI00216049	57690	nuclear	0.974677
IPI00217121	53832	nuclear	IPI00297235	57658	nuclear	0.980371
IPI00549912	57868	cytoplasm	IPI00167009	55681	cytoplasm	0.982522
IPI00292009	55974	cytoplasm	IPI00478127	58237	cytoplasm	0.974186
IPI00001466	55317	cytoplasm	IPI00006213	54128	cytoplasm	0.996517
IPI00016861	52816	nuclear	IPI00464978	55451	cytoplasm	0.979152
IPI00550206	58085	nuclear	IPI00045511	55787	nuclear	0.984421
IPI00012788	57688	nuclear	IPI00302238	55834	nuclear	0.980946
IPI00017297	51270	nuclear	IPI00008085	57724	nuclear	0.999762
IPI00152083	57163	cytoplasm	IPI00304589	55302	cytoplasm	0.992817
IPI00307649	54382	nuclear	IPI00019196	53460	nuclear	0.988858
IPI00384857	52361	cytoplasm	IPI00025512	51083	cytoplasm	0.9868
IPI00006620	56011	nuclear	IPI00152946	57627	nuclear	0.97673
IPI00410590	56219	cytoplasm	IPI00549473	56185	cytoplasm	0.987339
IPI00333858	54211	nuclear	IPI00217957	55993	nuclear	0.974801
IPI00375814	53443	nuclear	IPI00419847	53906	cytoplasm	0.989635
IPI00384857	55709	nuclear	IPI00411635	53237	cytoplasm	0.977504
IPI00018033	53694	nuclear	IPI00012199	56898	cytoplasm	0.997112
IPI00255778	58181	cytoplasm	IPI00065931	53229	cytoplasm	0.995201
IPI00029601	51801	nuclear	IPI00454969	55533	nuclear	0.978293
IPI00333858	52680	nuclear	IPI00431698	53152	nuclear	0.982098
IPI00180305	52932	cytoplasm	IPI00178150	54122	nuclear	0.975209
IPI00006937	57869	cytoplasm	IPI00169307	52141	nuclear	0.981579
IPI00555619	51413	nuclear	IPI00148096	52129	nuclear	0.98875
IPI00410034	53800	nuclear	IPI00410034	52717	nuclear	0.998969
IPI00293884	57205	nuclear	IPI00397949	53130	nuclear	0.984875
IPI00064767	57807	nuclear	IPI00470559	51233	nuclear	0.970633
IPI00335824	51685	nuclear	IPI00007334	57697	nuclear	0.991113
IPI00552897	57412	nuclear	IPI00029778	51627	nuclear	0.983492
IPI00186290	54097	nuclear	IPI00004962	51461	nuclear	0.980757
IPI00383574	52911	nuclear	IPI00395737	55903	nuclear	0.977202
IPI00302238	52209	nuclear	IPI00166491	54155	nuclear	0.983123
IPI00018274	55241	nuclear	IPI00028931	57848	nuclear	0.998445
IPI00218097	54180	cytoplasm	IPI00304589	57126	nuclear	0.993003
IPI00384541	53185	cytoplasm	IPI00028954	53240	nuclear	0.981038
IPI00021766	54325	cytoplasm	IPI00291638	51744	cytoplasm	0.971721
IPI00456919	51541	cytoplasm	IPI00464978	54720	cytoplasm	0.978027
IPI00021417	53416	nuclear	IPI00013290	54364	nuclear	0.972754
IPI00177938	50767	cytoplasm	IPI00021840	52630	cytoplasm	0.972308
IPI00333858	54211	nuclear	IPI00296388	55275	nuclear	0.97176
IPI00000162	54684	nuclear	IPI00220901	52178	cytoplasm	0.976536
IPI00004233	58151	nuclear	IPI00032064	52118	nuclear	0.99256
IPI00002591	56592	cytoplasm	IPI00298731	55039	nuclear	0.996319
IPI00479997	50872	nuclear	IPI00083708	53053	cytoplasm	0.971311
IPI00001466	55317	cytoplasm	IPI00385377	50840	cytoplasm	0.986944
IPI00033054	55671	nuclear	IPI00456359	52628	cytoplasm	0.991489
IPI00464978	53356	cytoplasm	IPI00456750	50871	cytoplasm	0.992733
IPI00179473	50882	nuclear	IPI00220901	52665	cytoplasm	0.984398
IPI00020513	57431	cytoplasm	IPI00069817	51727	nuclear	0.972424
IPI00220857	54184	cytoplasm	IPI00328306	53923	nuclear	0.990759
IPI00296421	51222	cytoplasm	IPI00306933	58117	cytoplasm	0.994059
IPI00029515	56080	nuclear	IPI00169307	55118	nuclear	0.996177
IPI00166518	52244	nuclear	IPI00045511	55787	nuclear	0.99418
IPI00024062	53596	nuclear	IPI00413942	54385	nuclear	0.995754
IPI00008338	53023	cytoplasm	IPI00021954	53670	cytoplasm	0.990994
IPI00384857	54963	cytoplasm	IPI00328306	53923	nuclear	0.991009
IPI00398012	58161	nuclear	IPI00031618	56742	cytoplasm	0.984505
IPI00414262	52247	cytoplasm	IPI00177938	50767	cytoplasm	0.978469
IPI00017297	54396	nuclear	IPI00021840	55747	cytoplasm	0.991485
IPI00004557	52499	cytoplasm	IPI00301618	52852	cytoplasm	0.976686
IPI00004557	52300	cytoplasm	IPI00006213	53313	cytoplasm	0.996823
IPI00302238	55834	nuclear	IPI00021812	53247	cytoplasm	0.998102
IPI00000155	57243	nuclear	IPI00217957	55993	nuclear	0.970221
IPI00464978	54720	cytoplasm	IPI00552897	57412	nuclear	0.974823
IPI00306471	55404	nuclear	IPI00438170	55543	cytoplasm	0.984687
IPI00255778	58181	cytoplasm	IPI00006213	53313	cytoplasm	0.997651
IPI00294742	51838	cytoplasm	IPI00412355	57280	cytoplasm	0.975101
IPI00335824	51685	nuclear	IPI00410034	54757	nuclear	0.978159
IPI00017450	50875	cytoplasm	IPI00301561	54758	cytoplasm	0.984153
IPI00004472	55144	cytoplasm	IPI00171636	50944	cytoplasm	0.97707
IPI00465087	51158	nuclear	IPI00294065	55096	nuclear	0.973367
IPI00024601	52061	nuclear	IPI00478127	58237	cytoplasm	0.991948
IPI00002591	56592	cytoplasm	IPI00304589	51711	nuclear	0.983671
IPI00395737	55903	nuclear	IPI00425404	53890	nuclear	0.979452
IPI00045914	57655	nuclear	IPI00304589	51605	cytoplasm	0.975761
IPI00217661	57768	nuclear	IPI00018274	54611	cytoplasm	0.971116
IPI00024062	53596	nuclear	IPI00335824	51685	nuclear	0.972487
IPI00031618	56742	cytoplasm	IPI00032064	50870	cytoplasm	0.972255
IPI00022145	54420	cytoplasm	IPI00008338	53023	cytoplasm	0.971536
IPI00003783	50877	cytoplasm	IPI00333858	53841	nuclear	0.990928
IPI00290542	5044	cytoplasm	IPI00298348	56522	cytoplasm	0.989634
IPI00464952	54204	nuclear	IPI00002569	52693	cytoplasm	0.998169
IPI00104050	50969	nuclear	IPI00045511	55787	nuclear	0.978473
IPI00008868	52413	nuclear	IPI00166512	57517	nuclear	0.983308
IPI00296432	52672	nuclear	IPI00291175	51797	cytoplasm	0.98863
IPI00307165	55085	cytoplasm	IPI00004472	55144	cytoplasm	0.987938
IPI00479997	56624	nuclear	IPI00021840	56473	cytoplasm	0.979827
IPI00335824	58053	nuclear	IPI00016932	53896	cytoplasm	0.993189
IPI00148057	51018	nuclear	IPI00217851	55940	cytoplasm	0.995957
IPI00006079	52972	nuclear	IPI00021326	53523	nuclear	0.993107
IPI00220109	56738	nuclear	IPI00470559	57420	cytoplasm	0.981592
IPI00168527	57419	cytoplasm	IPI00065931	55490	cytoplasm	0.978566
IPI00013185	54150	cytoplasm	IPI00002386	51437	cytoplasm	0.989456
IPI00004233	58151	nuclear	IPI00032003	52397	nuclear	0.990642
IPI00220857	54184	cytoplasm	IPI00028493	53220	nuclear	0.985584
IPI00013174	56419	nuclear	IPI00018274	51261	cytoplasm	0.981345
IPI00060715	53339	cytoplasm	IPI00007334	55541	cytoplasm	0.971226
IPI00022145	57295	cytoplasm	IPI00025512	54011	cytoplasm	0.982037
IPI00012788	57688	nuclear	IPI00021812	53343	cytoplasm	0.99289
IPI00177498	56065	cytoplasm	IPI00177498	51516	cytoplasm	1
IPI00002569	57647	cytoplasm	IPI00025512	53392	nuclear	0.97583
IPI00021840	52630	cytoplasm	IPI00007334	58018	nuclear	0.990703
IPI00333858	54211	nuclear	IPI00301503	54051	nuclear	0.989115
IPI00302238	58169	nuclear	IPI00470377	57248	nuclear	0.988
IPI00384857	52361	cytoplasm	IPI00298935	56393	cytoplasm	0.978999
IPI00304992	57423	cytoplasm	IPI00004472	55144	cytoplasm	0.987909
IPI00410013	56662	nuclear	IPI00032003	51079	nuclear	0.993477
IPI00170770	54945	nuclear	IPI00218097	54181	nuclear	0.990794
IPI00217121	52260	nuclear	IPI00456919	51541	cytoplasm	0.981646
IPI00410693	51116	cytoplasm	IPI00619921	53975	nuclear	0.980379
IPI00301421	56458	nuclear	IPI00289819	50719	nuclear	0.985498
IPI00099730	58030	nuclear	IPI00420014	50765	cytoplasm	0.97359
IPI00021812	54179	nuclear	IPI00171636	50944	cytoplasm	0.988188
IPI00152011	56483	cytoplasm	IPI00084746	56855	nuclear	0.998091
IPI00401282	57890	nuclear	IPI00410034	54757	nuclear	0.972498
IPI00290110	55807	nuclear	IPI00064767	57694	nuclear	0.996092
IPI00217121	53832	nuclear	IPI00290542	5044	cytoplasm	0.987714
IPI00023191	57206	cytoplasm	IPI00304589	55302	cytoplasm	0.994603
IPI00025516	56447	nuclear	IPI00295502	56293	nuclear	0.997055
IPI00170770	54945	nuclear	IPI00296388	56827	nuclear	0.992163
IPI00019471	50800	cytoplasm	IPI00171636	50944	cytoplasm	0.992308
IPI00217121	52646	nuclear	IPI00029778	51627	nuclear	0.973974
IPI00029601	57401	nuclear	IPI00555619	51413	nuclear	0.981879
IPI00013290	54364	nuclear	IPI00004233	54579	nuclear	0.976539
IPI00619921	55713	cytoplasm	IPI00290854	52689	nuclear	0.984583
IPI00023330	51506	cytoplasm	IPI00025512	51083	cytoplasm	0.997505
IPI00383574	52911	nuclear	IPI00006077	53821	nuclear	0.970392
IPI00302238	58169	nuclear	IPI00396057	54039	nuclear	0.980717
IPI00025202	53133	cytoplasm	IPI00413734	51320	nuclear	0.995916
IPI00000875	58204	cytoplasm	IPI00045856	53506	cytoplasm	0.999888
IPI00181006	54275	cytoplasm	IPI00177498	56065	cytoplasm	0.979709
IPI00012788	57688	nuclear	IPI00019502	54203	cytoplasm	0.982097
IPI00071188	55698	cytoplasm	IPI00021812	53191	nuclear	0.982154
IPI00177938	50767	cytoplasm	IPI00217957	55993	nuclear	0.991106
IPI00025512	51083	cytoplasm	IPI00019196	53460	nuclear	0.993843
IPI00021417	58188	cytoplasm	IPI00169307	55118	nuclear	0.988267
IPI00026317	55865	nuclear	IPI00030531	52353	cytoplasm	0.980925
IPI00296432	53008	cytoplasm	IPI00025202	57875	cytoplasm	0.981769
IPI00003964	56610	nuclear	IPI00216689	56352	nuclear	0.987785
IPI00008868	57615	cytoplasm	IPI00304589	53175	nuclear	0.973058
IPI00019380	52709	nuclear	IPI00296362	54454	nuclear	0.973653
IPI00016932	57906	cytoplasm	IPI00413659	53591	nuclear	0.986906
IPI00456750	57661	cytoplasm	IPI00431698	53152	nuclear	0.986276
IPI00181006	54275	cytoplasm	IPI00304409	51477	cytoplasm	0.997649
IPI00413976	51118	cytoplasm	IPI00008085	57724	nuclear	0.970745
IPI00301618	52852	cytoplasm	IPI00304589	58236	cytoplasm	0.982911
IPI00220109	56738	nuclear	IPI00032064	52118	nuclear	0.985268
IPI00549248	54998	cytoplasm	IPI00004962	51461	nuclear	0.975296
IPI00177938	50767	cytoplasm	IPI00306471	55404	nuclear	0.980956
IPI00301503	54051	nuclear	IPI00019196	54811	nuclear	0.971267
IPI00295502	52014	nuclear	IPI00304875	52992	cytoplasm	0.983489
IPI00166518	52244	nuclear	IPI00021786	54384	cytoplasm	0.991862
IPI00549912	57868	cytoplasm	IPI00464978	54720	cytoplasm	0.979217
IPI00021954	53670	cytoplasm	IPI00045511	55787	nuclear	0.99023
IPI00456750	50871	cytoplasm	IPI00084746	56143	cytoplasm	0.985124
IPI00478127	58237	cytoplasm	IPI00298731	55039	nuclear	0.997809
IPI00306471	54335	nuclear	IPI00298731	55039	nuclear	0.989074
IPI00022145	57295	cytoplasm	IPI00008338	53023	cytoplasm	0.971536
IPI00018274	56987	nuclear	IPI00083708	55570	nuclear	0.988066
IPI00166518	52244	nuclear	IPI00097495	56988	cytoplasm	0.973745
IPI00017297	51270	nuclear	IPI00470559	54797	nuclear	0.977664
IPI00555610	54968	cytoplasm	IPI00296388	51322	nuclear	0.995738
IPI00218097	55449	cytoplasm	IPI00305267	51201	nuclear	0.974548
IPI00011663	56707	cytoplasm	IPI00021840	57840	cytoplasm	0.977245
IPI00234446	52539	nuclear	IPI00619921	55713	cytoplasm	0.973622
IPI00304409	51477	cytoplasm	IPI00219301	51681	cytoplasm	0.971664
IPI00033054	52874	nuclear	IPI00002569	52693	cytoplasm	0.993025
IPI00019380	52709	nuclear	IPI00013185	54150	cytoplasm	0.977149
IPI00179890	51716	nuclear	IPI00472151	51289	nuclear	0.986869
IPI00177938	50767	cytoplasm	IPI00294391	56774	cytoplasm	0.98295
IPI00006374	57955	cytoplasm	IPI00289819	50719	nuclear	0.981404
IPI00456359	52628	cytoplasm	IPI00167009	55681	cytoplasm	0.998257
IPI00004557	50883	cytoplasm	IPI00477535	51633	cytoplasm	0.993328
IPI00291802	55393	cytoplasm	IPI00000155	57243	nuclear	0.97607
IPI00295502	51916	nuclear	IPI00021840	58022	cytoplasm	0.980463
IPI00294065	55096	nuclear	IPI00045511	55787	nuclear	0.974102
IPI00033054	52874	nuclear	IPI00413659	53591	nuclear	0.988027
IPI00020771	56176	nuclear	IPI00083708	52156	cytoplasm	0.980076
IPI00031670	57743	cytoplasm	IPI00296388	55275	nuclear	0.992612
IPI00021840	52630	cytoplasm	IPI00019196	54811	nuclear	0.994938
IPI00464952	54204	nuclear	IPI00002386	51437	cytoplasm	0.989635
IPI00023191	57206	cytoplasm	IPI00413976	53142	nuclear	0.983101
IPI00023330	51506	cytoplasm	IPI00010227	54228	nuclear	0.988787
IPI00396653	54549	nuclear	IPI00176903	57358	cytoplasm	0.975228
IPI00411614	54175	cytoplasm	IPI00292009	55974	cytoplasm	0.970811
IPI00396279	57371	cytoplasm	IPI00011663	52446	cytoplasm	0.977701
IPI00384418	54322	cytoplasm	IPI00297235	57658	nuclear	0.973855
IPI00641582	52143	cytoplasm	IPI00025512	56127	nuclear	0.970357
IPI00003479	52981	cytoplasm	IPI00021076	56728	nuclear	0.986019
IPI00021840	56663	nuclear	IPI00299263	52573	cytoplasm	0.999383
IPI00003479	52981	cytoplasm	IPI00410228	56635	nuclear	0.979149
IPI00305267	51201	nuclear	IPI00304589	54691	cytoplasm	0.992956
IPI00019380	55912	cytoplasm	IPI00296388	55275	nuclear	0.976034
IPI00021812	55315	cytoplasm	IPI00413976	56439	cytoplasm	0.975987
IPI00385377	50840	cytoplasm	IPI00045914	57655	nuclear	0.976274
IPI00015526	58170	nuclear	IPI00413976	56975	nuclear	0.984447
IPI00168527	57419	cytoplasm	IPI00470941	56681	nuclear	0.995989
IPI00024825	52186	nuclear	IPI00171636	50944	cytoplasm	0.97773
IPI00152977	52894	nuclear	IPI00179172	54336	cytoplasm	0.989773
IPI00031241	58106	nuclear	IPI00328753	57488	nuclear	0.993675
IPI00382470	57405	cytoplasm	IPI00022373	51915	cytoplasm	0.985366
IPI00001466	52906	cytoplasm	IPI00004557	54255	cytoplasm	0.995772
IPI00017030	56392	nuclear	IPI00395568	50807	cytoplasm	0.986764
IPI00465087	51158	nuclear	IPI00010227	54228	nuclear	0.971364
IPI00296421	51222	cytoplasm	IPI00016597	56062	cytoplasm	0.984977
IPI00018274	54611	cytoplasm	IPI00021812	58258	cytoplasm	0.974828
IPI00033054	55148	nuclear	IPI00169307	55118	nuclear	0.980766
IPI00021327	50038	cytoplasm	IPI00301421	56458	nuclear	0.972032
IPI00018274	51857	nuclear	IPI00185919	53755	nuclear	0.982438
IPI00296362	54454	nuclear	IPI00552897	57412	nuclear	0.971192
IPI00641582	52143	cytoplasm	IPI00304589	55302	cytoplasm	0.975753
IPI00642786	56964	nuclear	IPI00007334	51917	nuclear	0.979676
IPI00002569	57647	cytoplasm	IPI00470941	55234	cytoplasm	0.979366
IPI00555610	54968	cytoplasm	IPI00394829	54943	nuclear	0.991038
IPI00301421	56458	nuclear	IPI00024970	57338	nuclear	0.988042
IPI00016597	56062	cytoplasm	IPI00009975	55087	cytoplasm	0.998308
IPI00297851	56706	nuclear	IPI00021812	54412	cytoplasm	0.976251
IPI00017297	53231	nuclear	IPI00017297	51554	nuclear	0.995212
IPI00385377	50840	cytoplasm	IPI00024825	52186	nuclear	0.982408
IPI00307591	52381	nuclear	IPI00298935	56393	cytoplasm	0.991453
IPI00464978	53356	cytoplasm	IPI00074893	52644	nuclear	0.982829
IPI00022348	55963	cytoplasm	IPI00301503	54051	nuclear	0.99022
IPI00006937	57869	cytoplasm	IPI00296388	51322	nuclear	0.980809
IPI00296153	54993	cytoplasm	IPI00021440	51972	nuclear	0.991521
IPI00163729	54786	cytoplasm	IPI00298348	56522	cytoplasm	0.983306
IPI00555610	54968	cytoplasm	IPI00297851	56706	nuclear	0.992348
IPI00004068	52493	nuclear	IPI00010438	54289	cytoplasm	0.988652
IPI00239407	51911	nuclear	IPI00413976	53142	nuclear	0.987193
IPI00002591	56592	cytoplasm	IPI00007334	55541	cytoplasm	0.982392
IPI00023191	57206	cytoplasm	IPI00298935	56393	cytoplasm	0.997341
IPI00017297	55365	nuclear	IPI00069817	51727	nuclear	0.993056
IPI00031023	54119	cytoplasm	IPI00470559	57344	cytoplasm	0.980019
IPI00218097	54180	cytoplasm	IPI00031670	57743	cytoplasm	0.988723
IPI00166491	54155	nuclear	IPI00291916	55344	nuclear	0.989328
IPI00020513	57431	cytoplasm	IPI00298731	55039	nuclear	0.982892
IPI00010141	57312	cytoplasm	IPI00021812	54412	cytoplasm	0.976889
IPI00414262	52247	cytoplasm	IPI00169434	55336	cytoplasm	0.986668
IPI00167009	55681	cytoplasm	IPI00004472	52805	cytoplasm	0.998607
IPI00093253	51293	cytoplasm	IPI00394829	54943	nuclear	0.97817
IPI00301263	50841	cytoplasm	IPI00010438	54289	cytoplasm	0.987244
IPI00290110	55807	nuclear	IPI00083708	55570	nuclear	0.976174
IPI00239407	52021	cytoplasm	IPI00555610	54968	cytoplasm	0.993488
IPI00021327	50038	cytoplasm	IPI00328306	54214	nuclear	0.986553
IPI00220219	56137	cytoplasm	IPI00396387	51768	cytoplasm	0.983984
IPI00304992	57423	cytoplasm	IPI00007675	56908	cytoplasm	0.971465
IPI00018240	54271	nuclear	IPI00020578	57305	cytoplasm	0.986922
IPI00425562	51364	cytoplasm	IPI00010438	54289	cytoplasm	0.982727
IPI00018274	58202	nuclear	IPI00030531	52353	cytoplasm	0.997017
IPI00021812	57084	nuclear	IPI00007334	57697	nuclear	0.971333
IPI00006937	56768	nuclear	IPI00218097	55449	cytoplasm	0.989697
IPI00479997	50872	nuclear	IPI00329152	54373	cytoplasm	0.973401
IPI00060715	53339	cytoplasm	IPI00024272	54863	nuclear	0.985936
IPI00029601	51801	nuclear	IPI00022145	55557	cytoplasm	0.97026
IPI00018274	54611	cytoplasm	IPI00301421	56458	nuclear	0.97872
IPI00021786	54384	cytoplasm	IPI00025512	51083	cytoplasm	0.978263
IPI00442033	50934	nuclear	IPI00442033	55759	nuclear	0.996113
IPI00025516	56447	nuclear	IPI00180305	52932	cytoplasm	0.994203
IPI00464978	54330	cytoplasm	IPI00218696	54241	nuclear	0.990213
IPI00010227	54228	nuclear	IPI00013185	54150	cytoplasm	0.990494
IPI00305267	51201	nuclear	IPI00411886	57989	nuclear	0.993012
IPI00012079	52966	cytoplasm	IPI00217872	54388	nuclear	0.97511
IPI00021417	58188	cytoplasm	IPI00177938	50767	cytoplasm	0.985842
IPI00002569	50939	cytoplasm	IPI00419847	53928	cytoplasm	0.994533
IPI00384857	55709	nuclear	IPI00021812	53065	nuclear	0.970409
IPI00101987	51200	nuclear	IPI00031670	57743	cytoplasm	0.976981
IPI00021812	53247	cytoplasm	IPI00619921	53975	nuclear	0.987965
IPI00296421	58254	cytoplasm	IPI00011593	57019	nuclear	0.982457
IPI00022348	55458	cytoplasm	IPI00396279	57371	cytoplasm	0.994942
IPI00004233	58151	nuclear	IPI00470941	55234	cytoplasm	0.991313
IPI00003783	50877	cytoplasm	IPI00104050	50969	nuclear	0.999857
IPI00011663	56707	cytoplasm	IPI00021840	55750	cytoplasm	0.982919
IPI00017297	52032	nuclear	IPI00328306	53923	nuclear	0.981013
IPI00171636	50944	cytoplasm	IPI00024970	57338	nuclear	0.978474
IPI00031618	56742	cytoplasm	IPI00647640	52402	nuclear	0.998429
IPI00166518	52244	nuclear	IPI00093253	51293	cytoplasm	0.983581
IPI00385377	50840	cytoplasm	IPI00003519	57428	cytoplasm	0.972582
IPI00045511	55787	nuclear	IPI00097495	56988	cytoplasm	0.971559
IPI00398779	54310	cytoplasm	IPI00216546	57000	nuclear	0.989156
IPI00011675	53807	nuclear	IPI00015029	57681	cytoplasm	0.971856
IPI00045511	55787	nuclear	IPI00304589	51711	nuclear	0.987816
IPI00218097	54180	cytoplasm	IPI00025512	56127	nuclear	0.970392
IPI00304589	51605	cytoplasm	IPI00065931	55370	cytoplasm	0.997916
IPI00411614	54175	cytoplasm	IPI00302238	55834	nuclear	0.972637
IPI00022145	54420	cytoplasm	IPI00021405	53173	nuclear	0.983196
IPI00301263	50841	cytoplasm	IPI00017203	50863	nuclear	0.991192
IPI00021812	53065	nuclear	IPI00021812	57979	nuclear	0.993161
IPI00033054	55671	nuclear	IPI00004472	55144	cytoplasm	0.992572
IPI00064767	57694	nuclear	IPI00376963	54514	cytoplasm	0.991905
IPI00333858	54211	nuclear	IPI00009975	55087	cytoplasm	0.991031
IPI00470377	57248	nuclear	IPI00148096	52129	nuclear	0.980709
IPI00003964	56610	nuclear	IPI00083708	55570	nuclear	0.987969
IPI00218097	57473	cytoplasm	IPI00328929	55435	nuclear	0.993098
IPI00385377	50840	cytoplasm	IPI00045914	53866	nuclear	0.990078
IPI00022348	55458	cytoplasm	IPI00045511	55787	nuclear	0.975499
IPI00022228	55048	nuclear	IPI00218696	52824	cytoplasm	0.984533
IPI00002857	51251	nuclear	IPI00083708	55570	nuclear	0.987784
IPI00021327	50038	cytoplasm	IPI00030531	52353	cytoplasm	0.990411
IPI00087375	54287	nuclear	IPI00099730	56826	cytoplasm	0.995165
IPI00643014	57950	nuclear	IPI00301503	54051	nuclear	0.985253
IPI00024587	53029	nuclear	IPI00478127	58237	cytoplasm	0.979853
IPI00301421	56458	nuclear	IPI00011675	53807	nuclear	0.992224
IPI00152083	57163	cytoplasm	IPI00025512	53392	nuclear	0.980302
IPI00021840	57840	cytoplasm	IPI00007334	54975	nuclear	0.978465
IPI00413976	51118	cytoplasm	IPI00454969	50869	cytoplasm	0.97958
IPI00021417	58188	cytoplasm	IPI00097495	56988	cytoplasm	0.997876
IPI00011593	57019	nuclear	IPI00012199	56898	cytoplasm	0.988585
IPI00395737	55903	nuclear	IPI00395568	50807	cytoplasm	0.979943
IPI00218696	52824	cytoplasm	IPI00063523	58116	cytoplasm	0.984849
IPI00290110	56476	cytoplasm	IPI00414482	52023	nuclear	0.977417
IPI00025516	56447	nuclear	IPI00021812	54412	cytoplasm	0.9831
IPI00013174	56419	nuclear	IPI00045914	56309	nuclear	0.972091
IPI00304932	58110	nuclear	IPI00025512	53392	nuclear	0.9799
IPI00470559	57420	cytoplasm	IPI00328306	54214	nuclear	0.970492
IPI00009975	55087	cytoplasm	IPI00025512	51083	cytoplasm	0.988939
IPI00619921	53975	nuclear	IPI00005477	54309	nuclear	0.983196
IPI00030783	53933	nuclear	IPI00384857	54963	cytoplasm	0.972469
IPI00182540	56631	nuclear	IPI00013894	55984	nuclear	0.980696
IPI00033054	52874	nuclear	IPI00306825	56119	cytoplasm	0.977703
IPI00093253	51293	cytoplasm	IPI00550206	58085	nuclear	0.99606
IPI00002591	56592	cytoplasm	IPI00333420	52002	cytoplasm	0.974273
IPI00413659	53591	nuclear	IPI00304589	53872	cytoplasm	0.982945
IPI00000858	58097	nuclear	IPI00296388	51322	nuclear	0.997362
IPI00218696	52824	cytoplasm	IPI00009448	56821	cytoplasm	0.986416
IPI00032064	51058	nuclear	IPI00025512	54011	cytoplasm	0.988121
IPI00302238	52209	nuclear	IPI00178150	54122	nuclear	0.992775
IPI00296421	54752	nuclear	IPI00032064	51625	cytoplasm	0.983763
IPI00032064	52118	nuclear	IPI00002386	51437	cytoplasm	0.98404
IPI00033054	55148	nuclear	IPI00296388	56827	nuclear	0.983195
IPI00425404	53890	nuclear	IPI00045914	56309	nuclear	0.992309
IPI00291579	54077	nuclear	IPI00064767	57694	nuclear	0.978708
IPI00023191	57206	cytoplasm	IPI00024601	52061	nuclear	0.973021
IPI00217121	52646	nuclear	IPI00018274	54611	cytoplasm	0.983885
IPI00239407	52021	cytoplasm	IPI00177938	50767	cytoplasm	0.999927
IPI00017297	54575	nuclear	IPI00641915	56028	nuclear	0.984057
IPI00425562	51364	cytoplasm	IPI00032064	50870	cytoplasm	0.992461
IPI00024816	51052	nuclear	IPI00006374	57955	cytoplasm	0.970962
IPI00181006	54275	cytoplasm	IPI00301503	54051	nuclear	0.983171
IPI00456750	52695	cytoplasm	IPI00021812	55315	cytoplasm	0.988793
IPI00017450	50875	cytoplasm	IPI00643818	55967	nuclear	0.993311
IPI00000875	58204	cytoplasm	IPI00005826	51424	cytoplasm	0.988503
IPI00026317	55865	nuclear	IPI00084746	56855	nuclear	0.987988
IPI00382470	52570	cytoplasm	IPI00006079	54375	cytoplasm	0.997884
IPI00395444	55825	nuclear	IPI00024825	52186	nuclear	0.974274
IPI00333858	52680	nuclear	IPI00069817	51727	nuclear	0.971234
IPI00026320	56600	cytoplasm	IPI00025512	51083	cytoplasm	0.976578
IPI00294065	54086	cytoplasm	IPI00016597	56062	cytoplasm	0.991323
IPI00004472	55144	cytoplasm	IPI00032003	51079	nuclear	0.991978
IPI00384857	55709	nuclear	IPI00304875	52992	cytoplasm	0.994744
IPI00005477	54309	nuclear	IPI00296388	51322	nuclear	0.99958
IPI00007402	54678	nuclear	IPI00032064	51625	cytoplasm	0.986348
IPI00456750	57819	nuclear	IPI00394829	54943	nuclear	0.995333
IPI00045914	56309	nuclear	IPI00296388	55275	nuclear	0.991369
IPI00012788	57688	nuclear	IPI00297579	57122	nuclear	0.982827
IPI00179473	55293	nuclear	IPI00160552	56777	nuclear	0.988222
IPI00177938	50767	cytoplasm	IPI00619921	53975	nuclear	0.979209
IPI00294742	51838	cytoplasm	IPI00003964	56610	nuclear	0.994654
IPI00395737	55903	nuclear	IPI00000155	57243	nuclear	0.977401
IPI00170770	54945	nuclear	IPI00456919	51541	cytoplasm	0.971224
IPI00413976	53142	nuclear	IPI00304589	51859	nuclear	0.980522
IPI00020513	57431	cytoplasm	IPI00025512	51083	cytoplasm	0.982618
IPI00023330	51506	cytoplasm	IPI00025516	56447	nuclear	0.97606
IPI00001466	55317	cytoplasm	IPI00255778	58181	cytoplasm	0.996953
IPI00384857	54963	cytoplasm	IPI00217957	55993	nuclear	0.984195
IPI00060715	53339	cytoplasm	IPI00025512	53392	nuclear	0.985717
IPI00295502	52014	nuclear	IPI00010438	54289	cytoplasm	0.973903
IPI00304992	57423	cytoplasm	IPI00029778	55401	nuclear	0.977702
IPI00296421	58254	cytoplasm	IPI00032064	50870	cytoplasm	0.982537
IPI00004068	52493	nuclear	IPI00296421	54752	nuclear	0.978842
IPI00166518	52244	nuclear	IPI00021405	53173	nuclear	0.993561
IPI00333858	53841	nuclear	IPI00021954	53670	cytoplasm	0.994024
IPI00442033	52106	nuclear	IPI00162646	56760	nuclear	0.975341
IPI00004557	52499	cytoplasm	IPI00304875	53307	nuclear	0.972905
IPI00031670	57743	cytoplasm	IPI00292009	55974	cytoplasm	0.978919
IPI00290110	56476	cytoplasm	IPI00031369	53025	nuclear	0.992767
IPI00006213	51734	cytoplasm	IPI00396057	54039	nuclear	0.99312
IPI00217121	52260	nuclear	IPI00169434	55336	cytoplasm	0.993287
IPI00166487	51313	nuclear	IPI00065931	53229	cytoplasm	0.997091
IPI00290110	55807	nuclear	IPI00290110	57919	nuclear	0.986782
IPI00413976	56975	nuclear	IPI00179172	54336	cytoplasm	0.977804
IPI00234446	52539	nuclear	IPI00290854	52689	nuclear	0.986471
IPI00643014	54641	nuclear	IPI00186290	54455	cytoplasm	0.998133
[truncated: 14,483 more rows]
