# Supplementary material for: Towards the systematic discovery of signal transduction networks using phosphorylation dynamics data
Source: BMC Bioinformatics. 2010 May 7;11:232. doi: 10.1186/1471-2105-11-232 (PMC2875242; doi:10.1186/1471-2105-11-232)
Supplement: Additional file 4 — Node degrees in the dynamics-based network for R > 0.99 and the corresponding biological processes from the gene ontology annotation. [file 1471-2105-11-232-S4.XLS]

## Sheet: Table S4
Table S4. Node degree in dynamics-based network (R > 0.99) and corresponding biological processes in GO annotation
IPI accession ID	Degree	Biological process
IPI00002591	45	phosphatidylinositol biosynthetic process; receptor-mediated endocytosis; phosphoinositide phosphorylation; phosphoinositide-mediated signaling
IPI00294391	44	regulation of cell shape; signal transduction
IPI00438229	43	epithelial to mesenchymal transition; regulation of transcription from RNA polymerase II promoter; positive regulation of gene-specific transcription
IPI00148057	42	cell surface receptor linked signal transduction; chromatin modification; regulation of transcription from RNA polymerase II promoter; regulation of growth
IPI00291916	42	insulin receptor signaling pathway
IPI00000858	40	regulation of transcription, DNA-dependent
IPI00299263	40	intracellular protein transport; protein secretion; vesicle-mediated transport; regulation of ARF GTPase activity
IPI00093253	39	double-strand break repair via homologous recombination
IPI00009975	39	regulation of transcription, DNA-dependent
IPI00003406	38	regulation of dendrite development; actin filament organization; regulation of neuronal synaptic plasticity
IPI00170770	37	multicellular organismal development; transcription
IPI00550206	37	regulation of transcription, DNA-dependent
IPI00017030	37	anti-apoptosis
IPI00464952	36	nuclear mRNA splicing, via spliceosome
IPI00010141	36	DNA replication
IPI00552897	36	DNA repair; cell cycle
IPI00026673	35	multicellular organismal development; negative regulation of transcription from RNA polymerase II promoter
IPI00298731	35	protein import into nucleus; transcription
IPI00425404	35	microtubule-based movement
IPI00217957	34	multicellular organismal development; transcription
IPI00438170	34	protein transport; cell communication
IPI00097495	34	regulation of Rab GTPase activity
IPI00021954	33	retrograde vesicle-mediated transport, Golgi to ER; COPI coating of Golgi vesicle; regulation of ARF protein signal transduction
IPI00298935	33	oxidation reduction; chromatin modification; regulation of transcription, DNA-dependent
IPI00414262	32	activation of JUN kinase activity
IPI00181006	32	regulation of transcription, DNA-dependent; apoptosis
IPI00004472	32	protein amino acid phosphorylation; protein kinase cascade; ion transport
IPI00431698	32	interspecies interaction between organisms; regulation of transcription, DNA-dependent
IPI00004233	32	cell proliferation; cell cycle
IPI00296388	31.3333	regulation of transcription, DNA-dependent; chromatin remodeling
IPI00219430	30	transcription initiation from RNA polymerase II promoter; androgen receptor signaling pathway; regulation of transcription, DNA-dependent
IPI00301503	30	RNA splicing, via transesterification reactions; nuclear mRNA splicing, via spliceosome
IPI00060715	29	potassium ion transport
IPI00005477	29	transcription
IPI00304992	29	regulation of transcription, DNA-dependent
IPI00166487	29	vesicle-mediated transport; protein transport
IPI00021786	29	cell proliferation; protein amino acid phosphorylation; Ras protein signal transduction; apoptosis
IPI00016597	28	positive regulation of proteolysis; lysosomal lumen acidification; cholesterol metabolic process; ganglioside metabolic process; glycosaminoglycan metabolic process; protein catabolic process
IPI00065931	28	regulation of Rho protein signal transduction
IPI00297851	28	chromatin assembly or disassembly; regulation of transcription from RNA polymerase II promoter
IPI00178150	27	anterograde axon cargo transport; organelle organization
IPI00464978	26.5	negative regulation of plasma membrane long-chain fatty acid transport; cellular response to insulin stimulus; positive regulation of fatty acid beta-oxidation; lipid homeostasis; positive regulation of glycogen biosynthetic process; glucose metabolic process; positive regulation of glucose import
IPI00644502	26	regulation of small GTPase mediated signal transduction
IPI00016932	26	phosphate metabolic process; immune response; cell adhesion
IPI00024601	26	brain development
IPI00004962	26	transport
IPI00220109	24.5	DNA repair; DNA methylation; regulation of transcription, DNA-dependent; DNA recombination
IPI00001466	24	mitosis; microtubule-based process
IPI00180305	24	modification-dependent protein catabolic process; interspecies interaction between organisms
IPI00002569	23	negative regulation of translational initiation
IPI00013185	23	oxidation reduction; chromatin modification; regulation of transcription, DNA-dependent
IPI00019196	22.5	tRNA processing
IPI00304409	22	intracellular signaling cascade; regulation of transcription, DNA-dependent
IPI00045914	21.6667	Notch signaling pathway
IPI00394926	21	mismatch repair; DNA synthesis during DNA repair; nucleotide-excision repair, DNA gap filling
IPI00025512	21	response to heat; response to unfolded protein; regulation of translational initiation; cellular component movement; anti-apoptosis
IPI00019471	20	negative regulation of insulin receptor signaling pathway; positive regulation of phosphoinositide 3-kinase activity; positive regulation of fatty acid beta-oxidation; positive regulation of glycogen biosynthetic process; phosphoinositide 3-kinase cascade; glucose homeostasis; insulin-like growth factor receptor signaling pathway; cellular response to insulin stimulus; positive regulation of insu…
IPI00022348	20	negative regulation of cell proliferation; negative regulation of angiogenesis; DNA damage response, signal transduction by p53 class mediator resulting in induction of apoptosis; protein complex assembly; response to hypoxia; regulation of transcription, DNA-dependent; DNA damage response, signal transduction by p53 class mediator resulting in cell cycle arrest; maintenance of protein location i…
IPI00031023	20	multicellular organismal development; regulation of transcription, DNA-dependent; muscle contraction
IPI00376963	20	mRNA processing
IPI00333858	20	multicellular organismal development
IPI00003783	19	protein amino acid phosphorylation; Ras protein signal transduction
IPI00010438	19	post-Golgi vesicle-mediated transport; membrane fusion; protein transport; vesicle targeting
IPI00006196	19	mitotic anaphase; nucleus organization
IPI00387015	19	intracellular protein transport; membrane fusion; response to stimulus; synaptic vesicle exocytosis; calcium ion-dependent exocytosis; visual perception; protein complex assembly; regulated secretory pathway
IPI00465087	19	negative regulation of cell proliferation; protein modification process; ubiquitin-dependent protein catabolic process
IPI00394829	19	ossification
IPI00478127	19	regulation of transcription, DNA-dependent
IPI00306933	18	Rho protein signal transduction; actin filament-based movement
IPI00301263	18	glutamine metabolic process; protein amino acid autophosphorylation; 'de novo' pyrimidine base biosynthetic process; pyrimidine nucleotide biosynthetic process; peptidyl-threonine phosphorylation
IPI00329152	18	cell differentiation; positive regulation of striated muscle tissue development; skeletal muscle tissue development; positive regulation of transcription from RNA polymerase II promoter
IPI00026317	18	multicellular organismal development; cell differentiation; negative regulation of transcription, DNA-dependent
IPI00031618	18	protein modification process; proteolysis
IPI00071188	18	cell proliferation; mitosis; protein amino acid phosphorylation; regulation of cell growth; regulation of mRNA processing; regulation of transcription, DNA-dependent; apoptosis
IPI00294065	18	Golgi vesicle transport; protein amino acid phosphorylation; Golgi organization
IPI00069817	18	regulation of transcription, DNA-dependent
IPI00169307	18	signal transduction
IPI00021840	17.625	ribosomal small subunit biogenesis; translational elongation; glucose homeostasis; positive regulation of apoptosis; rRNA processing; TOR signaling pathway
IPI00396279	17.5	mitosis; microtubule bundle formation; establishment or maintenance of cell polarity; negative regulation of microtubule depolymerization; exit from mitosis; cell division
IPI00291802	17.5	protein ubiquitination
IPI00006213	17.1667	centrosome organization; cilium assembly
IPI00000155	17	pentose-phosphate shunt
IPI00006937	17	regulation of protein metabolic process; modification-dependent protein catabolic process; post-translational protein modification
IPI00011069	17	base-excision repair; interspecies interaction between organisms
IPI00017203	17	DNA replication
IPI00399054	17	intracellular signaling cascade; regulation of transcription from RNA polymerase II promoter; actin cytoskeleton organization
IPI00419847	16.25	positive regulation of stress fiber formation
IPI00027280	16	DNA topological change
IPI00384418	16	brain development; regulation of neuron differentiation
IPI00011593	16	cell death; regulation of transcription from RNA polymerase II promoter
IPI00477535	16	response to UV-C; negative regulation of apoptosis; UV protection; nucleotide-excision repair, DNA incision, 3'-to lesion; nucleotide-excision repair, DNA damage removal; transcription-coupled nucleotide-excision repair; sensory perception of sound
IPI00217686	16	rRNA methylation
IPI00032003	16	muscle contraction; muscle organ development
IPI00024825	15	cell proliferation
IPI00328715	15	negative regulation of transcription from RNA polymerase II promoter; positive regulation of NF-kappaB transcription factor activity
IPI00335824	15	cell-cell junction assembly
IPI00395568	15	regulation of transcription, DNA-dependent
IPI00304589	14.5294	telomere maintenance via telomerase
IPI00217930	14.5	anti-apoptosis
IPI00020771	14	establishment or maintenance of cell polarity; microtubule cytoskeleton organization
IPI00301561	14	release of cytoplasmic sequestered NF-kappaB; positive regulation of cell migration; focal adhesion formation
IPI00296362	14	mitosis; cell division
IPI00012199	14	interspecies interaction between organisms
IPI00294742	14	RNA processing
IPI00011663	14	negative regulation of cell proliferation; positive regulation of transforming growth factor beta receptor signaling pathway; negative regulation of transforming growth factor beta receptor signaling pathway; positive regulation of epithelial to mesenchymal transition; transcription from RNA polymerase II promoter; positive regulation of transcription, DNA-dependent; cell adhesion; Wnt receptor s…
IPI00013894	14	response to stress
IPI00004419	14	regulation of transcription, DNA-dependent
IPI00030531	14	protein folding; muscle contraction
IPI00152011	13.5	Rho protein signal transduction
IPI00008575	13.5	regulation of RNA export from nucleus; cell surface receptor linked signal transduction; regulation of transcription, DNA-dependent; cell proliferation; G2/M transition of mitotic cell cycle; mRNA processing; cell cycle arrest; negative regulation of transcription
IPI00304875	13.5	chromatin assembly or disassembly
IPI00017450	13	transcription initiation from RNA polymerase II promoter; RNA elongation from RNA polymerase II promoter; nuclear mRNA splicing, via spliceosome; positive regulation of transcription; regulation of transcription, DNA-dependent
IPI00297235	13	cell cycle
IPI00028122	13	initiation of viral infection; provirus integration; interspecies interaction between organisms; regulation of transcription, DNA-dependent
IPI00013174	13	estrogen receptor signaling pathway; histone deacetylation; DNA repair; glucocorticoid receptor signaling pathway; response to hormone stimulus; DNA replication; DNA recombination; positive regulation of transcription from RNA polymerase II promoter
IPI00333420	13	spliceosome assembly; cell differentiation; protein amino acid phosphorylation; protein kinase cascade
IPI00028493	13	negative regulation of cell proliferation; negative regulation of phosphoinositide 3-kinase cascade; regulation of insulin receptor signaling pathway; positive regulation of GTPase activity; negative regulation of cell cycle; neural tube closure; negative regulation of protein kinase B signaling cascade; regulation of endocytosis; positive chemotaxis; negative regulation of protein kinase activit…
IPI00290854	13	acrosome reaction; cellular component movement
IPI00028954	13	protein import into nucleus; DNA replication
IPI00021417	12.4	positive regulation of cytotoxic T cell differentiation; induction of apoptosis by intracellular signals; cell cycle arrest; mRNA processing; RNA splicing
IPI00328753	12	microtubule-based movement
IPI00021766	12	negative regulation of axon extension; regulation of cell migration; negative regulation of anti-apoptosis
IPI00383574	12	anion transport
IPI00289776	12	modification-dependent protein catabolic process; regulation of transcription, DNA-dependent; regulation of mitotic metaphase/anaphase transition
IPI00008338	12	transport; response to drug
IPI00216689	12	nuclear mRNA splicing, via spliceosome
IPI00302238	11.6667	anti-apoptosis
IPI00029778	11.5	DNA repair; positive regulation of transcription, DNA-dependent
IPI00307733	11.3333	chromatin modification; regulation of transcription, DNA-dependent
IPI00018033	11	signal transduction; regulation of transcription, DNA-dependent
IPI00026320	11	cell proliferation; protein modification process; response to DNA damage stimulus; ubiquitin-dependent protein catabolic process; progesterone receptor signaling pathway
IPI00157643	11	transcription initiation from RNA polymerase III promoter; translational initiation; positive regulation of transcription; rRNA transcription; regulation of transcription, DNA-dependent; tRNA transcription
IPI00021076	11	cell adhesion
IPI00018195	10.75	protein amino acid phosphorylation; cell cycle; Ras protein signal transduction; interspecies interaction between organisms
IPI00177938	10.6667	Wnt receptor signaling pathway; regulation of transcription, DNA-dependent; organ morphogenesis
IPI00021327	10.5	epidermal growth factor receptor signaling pathway; insulin receptor signaling pathway; Ras protein signal transduction; interspecies interaction between organisms; cell-cell signaling
IPI00216049	10.3333	signal transduction; nuclear mRNA splicing, via spliceosome; interspecies interaction between organisms
IPI00026546	10	lipid catabolic process
IPI00171636	10	cell differentiation; nervous system development
IPI00168527	10	signal transduction
IPI00384861	10	regulation of G-protein coupled receptor protein signaling pathway; regulation of ARF GTPase activity
IPI00024062	10	cortical actin cytoskeleton organization
IPI00289819	10	signal transduction; receptor-mediated endocytosis
IPI00043201	10	microtubule nucleation; microtubule polymerization; cell division
IPI00028065	10	positive regulation of actin filament polymerization; positive regulation of T cell proliferation; signal complex assembly; regulation of translation
IPI00006620	9.5	monocarboxylic acid transport
IPI00074893	9	regulation of transcription, DNA-dependent
IPI00302594	9	regulation of transcription, DNA-dependent
IPI00013891	9	nuclear mRNA splicing, via spliceosome
IPI00179172	9	cell adhesion
IPI00291579	9	mitosis; microtubule-based movement; cell division; mitotic spindle elongation
IPI00410693	9	regulation of mRNA stability
IPI00002857	9	chemotaxis; protein amino acid phosphorylation; protein kinase cascade; cell surface receptor linked signal transduction; Ras protein signal transduction; cellular component movement; response to stress
IPI00166009	9	oxidation reduction; modification-dependent protein catabolic process; chromatin modification; regulation of transcription, DNA-dependent
IPI00009866	9	epidermis development
IPI00397949	9	brain development; neuropeptide signaling pathway; cell adhesion; cell-cell signaling
IPI00026817	9	protein amino acid farnesylation
IPI00410034	8.5	amino acid transport; sodium ion transport
IPI00305267	8.5	intra-Golgi vesicle-mediated transport
IPI00290110	8.42857	negative regulation of transcription; negative regulation of JUN kinase activity; negative regulation of cell cycle; apoptosis; cell aging
IPI00011675	8.25	negative regulation of transcription factor activity; type I interferon-mediated signaling pathway; interferon-gamma-mediated signaling pathway; positive regulation of transcription, DNA-dependent; DNA damage response, signal transduction by p53 class mediator resulting in transcription of p21 class mediator; negative regulation of transcription from RNA polymerase II promoter; response to interf…
IPI00006374	8	negative regulation of cell proliferation; cell division; mitotic sister chromatid cohesion
IPI00026089	8	RNA splicing, via transesterification reactions; nuclear mRNA splicing, via spliceosome
IPI00218161	8	regulation of transcription, DNA-dependent; two-component signal transduction system (phosphorelay); cAMP catabolic process
IPI00000162	8	regulation of translation
IPI00007402	8	signal transduction; protein import into nucleus, docking; interspecies interaction between organisms
IPI00479997	8	mitotic spindle organization; cell differentiation; intracellular signaling cascade; microtubule depolymerization; nervous system development
IPI00401282	8	protein folding
IPI00024272	8	cell adhesion; organ morphogenesis
IPI00024587	8	positive regulation of endocytosis; clathrin coat assembly; dopamine receptor signaling pathway
IPI00007334	7.72727	positive regulation of monocyte differentiation; apoptotic chromosome condensation; erythrocyte differentiation
IPI00018274	7.69231	regulation of nitric-oxide synthase activity; positive regulation of MAP kinase activity; cell-cell adhesion; activation of phospholipase A2 activity by calcium-mediated signaling; positive regulation of cell migration; regulation of peptidyl-tyrosine phosphorylation; protein insertion into membrane; ossification; positive regulation of cyclin-dependent protein kinase activity during G1/S; activa…
IPI00064767	7.5	signal transduction
IPI00063605	7.5	cell cycle
IPI00061989	7.5	mitotic metaphase plate congression; mitotic chromosome condensation; G1/S transition of mitotic cell cycle; cell division
IPI00182540	7	cell-cell adhesion; Wnt receptor signaling pathway; regulation of transcription, DNA-dependent
IPI00410228	7	protein amino acid phosphorylation; Wnt receptor signaling pathway
IPI00008085	7	zinc ion transport
IPI00301421	7	mitosis; modification-dependent protein catabolic process; cell division
IPI00162646	7	protein amino acid phosphorylation; regulation of interleukin-12 biosynthetic process; spermatid differentiation
IPI00299524	7	mitotic chromosome condensation; cell division
IPI00177498	6.75	actomyosin structure organization
IPI00021812	6.62963	nervous system development
IPI00104050	6.33333	transcription initiation from RNA polymerase II promoter; androgen receptor signaling pathway; positive regulation of transcription from RNA polymerase II promoter
IPI00006079	6.16667	negative regulation of transcription; regulation of transcription, DNA-dependent; induction of apoptosis
IPI00017305	6	protein amino acid phosphorylation; protein kinase cascade
IPI00013788	6	regulation of transcription from RNA polymerase II promoter; viral genome replication
IPI00015526	6	histone methylation
IPI00012788	6	transmembrane receptor protein tyrosine kinase signaling pathway; rRNA transcription
IPI00643014	6	modification-dependent protein catabolic process; interspecies interaction between organisms
IPI00217001	6	keratinization
IPI00619921	6	apoptosis; transcription
IPI00293884	6	mitosis; microtubule-based movement; cell division; mitotic spindle elongation
IPI00006987	6	RNA metabolic process
IPI00019380	6	mRNA cleavage; spliceosomal snRNP assembly; positive regulation of mRNA 3'-end processing; mRNA transport
IPI00398505	6	ubiquitin-dependent protein catabolic process
IPI00182469	6	cell-cell adhesion; Wnt receptor signaling pathway; regulation of transcription, DNA-dependent
IPI00003964	6	female gamete generation; ubiquitin-dependent protein catabolic process
IPI00160552	6	signal transduction; cell adhesion; axon guidance
IPI00220219	6	intracellular protein transport; retrograde vesicle-mediated transport, Golgi to ER; COPI coating of Golgi vesicle; intra-Golgi vesicle-mediated transport
IPI00409590	6	protein ubiquitination
IPI00184330	6	cell cycle; regulation of transcription, DNA-dependent; DNA replication initiation
IPI00186290	5.5	translational elongation
IPI00031369	5.5	cytoskeleton organization
IPI00302592	5.33333	negative regulation of transcription factor activity; protein stabilization; actin crosslink formation; protein localization at cell surface; inhibition of adenylate cyclase activity by dopamine receptor signaling pathway; positive regulation of transcription factor import into nucleus; negative regulation of protein catabolic process; cytoplasmic sequestering of protein; positive regulation of I…
IPI00292009	5	cytoskeleton organization
IPI00216348	5	microtubule-based movement
IPI00016910	5	regulation of translational initiation
IPI00234446	5	regulation of transcription, DNA-dependent
IPI00020513	5	signal transduction; cell adhesion; interspecies interaction between organisms; cell-cell signaling
IPI00290652	5	nucleosome positioning; nucleosome assembly; negative regulation of transcription, DNA-dependent; negative regulation of DNA binding; chromatin remodeling; transcription initiation; positive regulation of viral transcription
IPI00003519	5	nuclear mRNA splicing, via spliceosome
IPI00016249	5	cell differentiation; skeletal muscle tissue development; apoptosis
IPI00179473	4.85714	cell differentiation; endosome transport; immune response; regulation of I-kappaB kinase/NF-kappaB cascade; apoptosis; ubiquitin-dependent protein catabolic process; response to stress; protein localization; positive regulation of transcription from RNA polymerase II promoter
IPI00413734	4.5	DNA repair; DNA methylation; regulation of transcription, DNA-dependent; DNA recombination
IPI00237884	4.5	G-protein coupled receptor protein signaling pathway; protein targeting
IPI00003479	4.2	chemotaxis; protein amino acid phosphorylation; cell cycle; Ras protein signal transduction; synaptic transmission; interspecies interaction between organisms; induction of apoptosis
IPI00382733	4	negative regulation of transcription; regulation of transcription from RNA polymerase II promoter
IPI00607722	4	immune response; rRNA processing
IPI00641582	4	protein folding; anti-apoptosis
IPI00012079	4	regulation of translational initiation
IPI00030783	4	isoleucine metabolic process; creatine metabolic process; oxaloacetate metabolic process; 2-oxoglutarate metabolic process; JAK-STAT cascade; allantoin metabolic process; valine metabolic process; taurine metabolic process; creatinine metabolic process; fatty acid metabolic process; succinate metabolic process; citrate metabolic process
IPI00328867	4	protein kinase cascade; Ras protein signal transduction; interspecies interaction between organisms; signal complex assembly
IPI00007941	4	negative regulation of cyclin-dependent protein kinase activity; negative regulation of transcription from RNA polymerase II promoter
IPI00001727	4	negative regulation of calcium ion transport via store-operated calcium channel activity
IPI00334191	4	regulation of translational initiation
IPI00163729	4	regulation of transcription, DNA-dependent
IPI00000875	4	translational elongation
IPI00297579	4	chromatin assembly or disassembly; negative regulation of transcription; regulation of transcription, DNA-dependent; chromatin remodeling
IPI00291930	4	endocytosis
IPI00218696	3.66667	muscle contraction; cellular component movement
IPI00477825	3.66667	positive regulation of I-kappaB kinase/NF-kappaB cascade; regulation of transcription, DNA-dependent
IPI00220901	3.66667	regulation of Rab GTPase activity
IPI00008137	3	regulation of transcription, DNA-dependent
IPI00022350	3	regulation of cyclin-dependent protein kinase activity
IPI00025202	3	actin cytoskeleton organization
IPI00013452	3	prolyl-tRNA aminoacylation; glutamyl-tRNA aminoacylation; protein complex assembly
IPI00021440	3	sensory perception of sound; cellular component movement
IPI00291638	3	regulation of transcription, DNA-dependent; negative regulation of cell cycle
IPI00294962	3	endocytosis; apoptosis; cell-cell signaling
IPI00180154	3	cell death; RNA transport; stress granule assembly; RNA metabolic process; cytoplasmic mRNA processing body assembly; regulation of translation
IPI00413817	3	phosphatidylserine metabolic process; positive regulation of transferase activity; L-serine transport; sphingolipid metabolic process; phospholipid biosynthetic process
IPI00029159	3	double-strand break repair via nonhomologous end joining; telomere maintenance via telomerase; regulation of mitotic recombination; reciprocal meiotic recombination
IPI00009790	3	glycolysis
IPI00419531	3	nuclear mRNA splicing, via spliceosome
IPI00382470	3	protein refolding; signal transduction; mitochondrial outer membrane translocase complex assembly; response to unfolded protein; positive regulation of nitric oxide biosynthetic process; cellular chaperone-mediated protein complex assembly; mitochondrial transport
IPI00374054	3	intracellular transport
IPI00333338	3	multicellular organismal development; regulation of transcription, DNA-dependent
IPI00005539	3	mitosis; negative regulation of telomerase activity; telomere maintenance via telomere shortening; negative regulation of telomere maintenance via telomerase; negative regulation of telomere maintenance via semi-conservative replication; cell division; regulation of transcription
IPI00019502	3	regulation of cell shape; angiogenesis; membrane protein ectodomain proteolysis; sensory perception of sound; platelet formation; blood vessel endothelial cell migration; actin filament-based movement; actin cytoskeleton reorganization; monocyte differentiation; protein transport; integrin-mediated signaling pathway; cytokinesis; leukocyte migration
IPI00027988	3	positive regulation of transcription, DNA-dependent; negative regulation of transcription from RNA polymerase II promoter; negative regulation of cell cycle
IPI00291175	2.5	lamellipodium assembly; negative regulation of cell migration; apical junction assembly; cell adhesion
IPI00234252	2.5	positive regulation of transcription, DNA-dependent; chromatin assembly or disassembly; regulation of transcription from RNA polymerase II promoter; chromatin remodeling
IPI00005792	2	nuclear mRNA splicing, via spliceosome; muscle contraction
IPI00219841	2	anatomical structure morphogenesis; cell cycle; DNA recombination; cell division; DNA replication; nucleotide-excision repair, DNA gap filling
IPI00002335	2	pathogenesis; organ morphogenesis; induction of apoptosis
IPI00014850	2	negative regulation of glucose import; anti-apoptosis
IPI00020178	2	intracellular protein transport; signal transduction
IPI00337315	2	protein ubiquitination
IPI00221106	2	nuclear mRNA splicing, via spliceosome; interspecies interaction between organisms
IPI00294879	2	signal transduction
IPI00456919	2	cell differentiation; modification-dependent protein catabolic process; protein polyubiquitination; histone ubiquitination
IPI00023860	2	positive regulation of cell proliferation; nucleosome assembly; DNA replication
IPI00009448	2	modification-dependent protein catabolic process; negative regulation of I-kappaB kinase/NF-kappaB cascade; anti-apoptosis
IPI00007722	2	purine ribonucleoside monophosphate biosynthetic process; purine base metabolic process
IPI00022228	2	cholesterol metabolic process; lipid transport
IPI00022078	2	response to metal ion
IPI00015578	2	regulation of cell shape
IPI00013214	2	cell cycle; regulation of transcription, DNA-dependent; DNA replication initiation
IPI00420014	2	cis assembly of pre-catalytic spliceosome
IPI00004068	2	transcription initiation from RNA polymerase II promoter; androgen receptor signaling pathway; positive regulation of transcription from RNA polymerase II promoter
IPI00005826	2	intracellular protein transport; modification-dependent protein catabolic process; regulation of mitotic metaphase/anaphase transition; protein ubiquitination
IPI00289608	2	intracellular protein transport; vesicle-mediated transport; eye pigment biosynthetic process
IPI00005614	2	barbed-end actin filament capping
IPI00293009	2	membrane fusion; endocytosis; protein transport; apoptosis
IPI00549473	2	cell differentiation; skeletal muscle tissue development
IPI00010428	2	mitosis; modification-dependent protein catabolic process; cell division
IPI00396015	2	fatty acid biosynthetic process
IPI00290542	2	intracellular protein transport
IPI00292134	2	cell proliferation; epidermal growth factor receptor signaling pathway; vesicle organization; protein transport
IPI00297124	2	positive regulation of adaptive immune response; positive regulation vascular endothelial growth factor production; positive regulation of anti-apoptosis; positive regulation of cardiac muscle hypertrophy; positive regulation of acute inflammatory response; leukemia inhibitory factor signaling pathway; positive regulation of tyrosine phosphorylation of Stat3 protein; positive regulation of T cell…
IPI00102820	2	negative regulation of cell cycle
IPI00397700	2	regulation of transcription, DNA-dependent
IPI00328798	2	regulation of transcription, DNA-dependent
IPI00413362	2	regulation of small GTPase mediated signal transduction
IPI00396387	2	signal transduction; T cell mediated immunity; response to DNA damage stimulus
IPI00306195	2	neuroprotection; regulation of survival gene product expression
IPI00646377	2	interspecies interaction between organisms; regulation of translational initiation; RNA metabolic process
IPI00015029	1.66667	signal transduction; telomere maintenance; prostaglandin biosynthetic process
IPI00099730	1.5	mRNA processing; RNA splicing
IPI00021831	1.5	regulation of transcription from RNA polymerase II promoter; regulation of protein amino acid phosphorylation; hormone-mediated signaling pathway
IPI00176903	1.33333	transcription initiation from RNA polymerase I promoter; transcription termination; regulation of transcription, DNA-dependent
IPI00018098	1	mRNA processing; RNA splicing
IPI00298348	1	response to oxidative stress; cell wall macromolecule catabolic process
IPI00166512	1	detection of calcium ion; activation of store-operated calcium channel activity
IPI00220002	1	regulation of cell shape; cellular component movement
IPI00009054	1	organic anion transport
IPI00183831	1	regulation of transcription, DNA-dependent
IPI00514596	1	proteolysis
IPI00414482	1	5S class rRNA transcription; tRNA transcription from RNA polymerase III promoter
IPI00455315	1	skeletal system development
IPI00004337	1	regulation of transcription, DNA-dependent
IPI00216592	1	nuclear mRNA splicing, via spliceosome
IPI00102997	1	DNA synthesis during DNA repair; regulation of DNA replication initiation
IPI00432363	1	cell cycle arrest
IPI00013256	1	nuclear mRNA splicing, via spliceosome; mRNA cleavage; mRNA polyadenylation
IPI00024976	1	intracellular protein transmembrane transport; mitochondrial outer membrane translocase complex assembly; protein targeting to mitochondrion
IPI00292771	1	mitotic anaphase; nucleus organization
IPI00418458	1	cell adhesion; mRNA processing; RNA splicing; regulation of transcription, DNA-dependent; negative regulation of cell cycle
IPI00010204	1	nuclear mRNA splicing, via spliceosome
IPI00014298	1	transcription
IPI00384463	1	interspecies interaction between organisms; regulation of translational initiation; RNA metabolic process
IPI00292753	1	regulation of protein transport; endocytosis; regulation of small GTPase mediated signal transduction
IPI00016580	1	mitosis; chromosome segregation; cell division
IPI00007411	1	protein kinase cascade
IPI00328293	1	RNA splicing, via transesterification reactions; nuclear mRNA splicing, via spliceosome
IPI00024145	1	anion transport
IPI00290460	1	translation
IPI00020984	1	protein folding; protein secretion
IPI00152946	1	embryonic development; sulfate transport; cytokinesis, initiation of separation; spermatogenesis; cytokinesis, actomyosin contractile ring formation; intracellular signaling cascade; neuroblast proliferation
IPI00106489	1	DNA replication
IPI00215762	1	exocytosis; protein transport
IPI00170548	1	regulation of transcription, DNA-dependent
IPI00455599	1	protein folding; response to stress
IPI00472151	1	antigen processing and presentation of peptide antigen via MHC class I; immune response; interspecies interaction between organisms
IPI00029764	1	RNA splicing, via transesterification reactions; nuclear mRNA 3'-splice site recognition
IPI00383396	1	protein transport; autophagic vacuole formation
IPI00298883	1	multicellular organismal development; cell differentiation; spermatogenesis
IPI00304596	1	DNA repair; mRNA processing; RNA splicing; regulation of transcription, DNA-dependent; DNA recombination
IPI00295857	1	intracellular protein transport; retrograde vesicle-mediated transport, Golgi to ER; protein folding; COPI coating of Golgi vesicle; pancreatic juice secretion
IPI00398781	1	mitosis; regulation of transcription, DNA-dependent; chromatin remodeling
IPI00164550	1	regulation of transcription, DNA-dependent
IPI00000846	1	chromatin assembly or disassembly; chromatin modification; regulation of transcription from RNA polymerase II promoter
IPI00410150	1	response to stimulus; photoreceptor cell maintenance; sensory perception of sound; maintenance of organ identity
IPI00307155	1	intracellular signaling cascade; protein amino acid phosphorylation; cytokinesis
IPI00106559	1	anti-apoptosis
IPI00028931	1	homophilic cell adhesion
IPI00299571	1	protein folding; cell redox homeostasis
IPI00025346	1	protein import into peroxisome matrix; negative regulation of transcription factor activity; intracellular protein transmembrane transport; negative regulation of gene-specific transcription; protein homooligomerization
IPI00329672	1	actin filament-based movement
IPI00180764	1	chromatin modification; regulation of transcription, DNA-dependent; DNA replication
